# Supplementary material for: Genome-wide identification, classification, and expression pattern analysis of the TCP transcription factor family in carrot
Source: Front Plant Sci. 2026 Feb 26;17:1788962. doi: 10.3389/fpls.2026.1788962 (PMC12980029; doi:10.3389/fpls.2026.1788962)
Supplement: Supplementary file 1 [file Table1.xls]

## Sheet: Table S1
Table S1. Nucleotide sequences of primers used for RT-qPCR.
Gene	Forward primer (5ʹ → 3ʹ)	Reverse primer (5ʹ → 3ʹ)
TCP4	AGAGTCCCGGAGACGAAAGA	AGCAGAGCTCACCAGCG
TCP28	AAGGCAAGAGCTAGGGCAAG	AGGGAGTACTTACTTGTTTCCGA
TCP26	CTCGAGACAGAAGAGTCCGC	CCTGCGTTGAGTACTGTGGT
TCP38	AAGAATGGTGGGCTGGGATG	AGCCCGAACATAAGGCGAAA
TCP41	GATGCCAGCTCTTTGTGCAG	GCTTTGCCCCAGCTCATCTA
TCP16	CATGCCGATAATATGCGCCG	TACCGAGACGGTCGAGAAGT
DcActin	CGGTATTGTGTTGGACTCTGGTGAT	CAGCAAGGTCAAGACGGAGTATGG

## Sheet: Table S2
Table S2. The summary of TCP gene family members in Carrot.
Species	Gene	Gene start	Gene end	Gene length	Group	A.thaliana	Identity (%)	E-value	Score
D.carota	DcTCP4	5598490	5598951	461	PCF	AtTCP23	67.06	2e-34	115
	DcTCP15	5988147	5988557	410	PCF	AtTCP23	43.1	1e-24	88.6
	DcTCP16	30991300	30992043	743	PCF	AtTCP21	63.32	3e-84	247
	DcTCP6	5651853	5652476	623	PCF	AtTCP15	50	5e-23	85.5
	DcTCP1	5539885	5540349	464	PCF	AtTCP11	42.17	7e-18	70.5
	DcTCP8	5666478	5666948	470	PCF	AtTCP11	54.41	1e-19	75.5
	DcTCP7	5655226	5655756	530	PCF	AtTCP23	68.24	5e-35	117
	DcTCP12	5725446	5725997	551	PCF	AtTCP11	44.52	3e-36	122
	DcTCP3	5569869	5570411	542	PCF	AtTCP11	45.81	5e-36	122
	DcTCP9	5692374	5692802	428	PCF	AtTCP11	34.13	7e-15	61.2
	DcTCP10	5699841	5700416	575	PCF	AtTCP11	44.52	3e-36	122
	DcTCP11	5706375	5709518	3143	PCF	AtTCP7	67.95	7e-33	115
	DcTCP5	5618881	5619345	464	PCF	AtTCP11	33.59	3e-18	71.2
	DcTCP14	5742517	5742684	167	PCF	AtTCP11	55.77	3e-15	59.3
	DcTCP2	5561910	5562374	464	PCF	AtTCP11	42.17	7e-18	70.5
	DcTCP13	5735316	5735744	428	PCF	AtTCP11	34.92	1e-15	63.5
	DcTCP41	17689195	17690229	1034	PCF	AtTCP4	58.82	1e-29	108
	DcTCP44	27208287	27209231	944	CIN	AtTCP12	78.13	3e-49	162
	DcTCP39	4169388	4170398	1010	CYC/TB1	AtTCP5	44.08	4e-30	109
	DcTCP40	17654510	17655547	1037	PCF	AtTCP8	39.47	8e-30	108
	DcTCP45	34824771	34825857	1086	CYC/TB1	AtTCP5	70.77	1e-26	99
	DcTCP42	17719469	17720302	833	PCF	AtTCP15	56.36	3e-64	198
	DcTCP43	26423800	26425071	1271	PCF	AtTCP4	38.35	2e-60	196
	DcTCP47	27942790	27943494	704	PCF	AtTCP21	62.7	1e-88	258
	DcTCP46	15529723	15530289	566	PCF	AtTCP11	58.97	4e-28	99.8
	DcTCP48	29432984	29434096	1112	CYC/TB1	AtTCP6	80.95	5e-29	106
	DcTCP17	10318482	10319684	1202	CIN	AtTCP3	41.8	4e-28	104
	DcTCP21	41795789	41796337	548	PCF	AtTCP20	77.78	2e-37	123
	DcTCP18	27715713	27717203	1490	PCF	AtTCP4	47.31	3e-91	279
	DcTCP20	37892047	37893396	1349	CIN	AtTCP28	44.23	1e-76	238
	DcTCP23	41806948	41807496	548	PCF	AtTCP21	79.17	6e-39	127
	DcTCP22	41800930	41801478	548	PCF	AtTCP21	79.17	6e-39	127
	DcTCP19	29841560	29842471	911	PCF	AtTCP23	44.06	3e-58	183
	DcTCP24	41813946	41814464	518	PCF	AtTCP4	65.48	2e-35	120
	DcTCP28	31011638	31012318	680	CYC/TB1	AtTCP5	39.74	1e-26	97.1
	DcTCP25	7270877	7271815	938	PCF	AtTCP23	46.84	3e-69	212
	DcTCP29	34860550	34861629	1079	CYC/TB1	AtTCP14	34.93	6e-32	115
	DcTCP26	10809560	10810471	911	CIN	AtTCP3	38.75	1e-59	189
	DcTCP27	11425685	11426212	527	PCF	AtTCP23	68.24	7e-35	117
	DcTCP49	32064195	32065310	1115	PCF	AtTCP7	41.27	1e-54	177
	DcTCP50	32104425	32105540	1115	PCF	AtTCP7	41.27	1e-54	177
	DcTCP33	4564486	4565652	1166	PCF	AtTCP17	45.15	3e-67	215
	DcTCP34	40253421	40254587	1166	CIN	AtTCP3	49.75	4e-100	298
	DcTCP30	15353219	15354259	1040	CYC/TB1	AtTCP6	69.01	1e-28	105
	DcTCP32	33747584	33748129	545	PCF	AtTCP4	65.63	4e-38	128
	DcTCP31	21431750	21432511	761	PCF	AtTCP15	57.26	3e-71	216
	DcTCP38	24457369	24458289	920	CIN	AtTCP3	39.68	1e-59	189
	DcTCP37	22272041	22273198	1157	PCF	AtTCP17	45.83	7e-69	219
	DcTCP36	1520946	1522070	1124	CIN	AtTCP24	37.28	2e-55	180
	DcTCP35	884976	885983	1007	CYC/TB1	AtTCP5	59.42	2e-22	86.7

## Sheet: Table S3
Table S3. Ka/Ks calculation of the orthologous gene pairs in carrot.
Seq_1	Seq_2	Ka	Ks	Ka_Ks	EffectiveLen	AverageS-sites	AverageN-sites	cN	cS	pN	pS	Note
DcTCP16	DcTCP47	0.2276175287104647	1.2269168238909534	0.18551993442278775	669	165.99999999999994	503.00000000000006	98.75000000000001	100.25	0.1963220675944334	0.6039156626506026
DcTCP18	DcTCP43	0.29323851968370485	1.057610752484764	0.27726507034347614	1203	274.58333333333337	928.4166666666666	225.33333333333337	155.66666666666669	0.24270711785297555	0.5669195751138087
DcTCP29	DcTCP30	0.3070213252491748	0.8518089507827455	0.36043449058271376	945	205.7500000000004	739.2499999999995	186.24999999999997	104.75	0.2519445383834969	0.5091130012150659
DcTCP26	DcTCP38	0.13583307620590968	0.526487821770332	0.2579985150447861	873	198.9166666666668	674.0833333333331	83.75	75.25	0.12424279886265302	0.3782991202346039
DcTCP29	DcTCP35	0.6039782417506208	2.5649889716458105	0.2354701125140049	906	197.00000000000028	708.9999999999998	294.08333333333337	142.91666666666669	0.41478608368594283	0.7254653130287638
DcTCP28	DcTCP45	0.48150286683731836	1.9480384749110264	0.24717318114536224	570	125.3333333333332	444.6666666666668	158.00000000000003	87	0.35532233883058467	0.6941489361702134
DcTCP33	DcTCP37	0.059803302785849694	0.9483149092011856	0.06306270438817112	1140	267.2500000000002	872.7499999999998	50.166666666666664	143.83333333333331	0.05748114198414973	0.5381976925475517
DcTCP39	DcTCP48	0.3223410774362884	0.7747612546367209	0.4160521392973265	918	196.66666666666688	721.333333333333	189	95	0.262014787430684	0.4830508474576266

## Sheet: Table S4
Table S3.The identification of duplicated type for TCP family genes and all genes in celery, coroander and carrot.
Duplication type	Category	Celery	Coriander	Carrot
Singleton	All genes	3028	3577	3543
	TCP	0	0	0
	Percentage (%)	0	0	0
Dispersed	All genes	15258	14963	13378
	TCP	13	14	12
	Percentage (%)	48.15	40	24
Proximal	All genes	1167	2161	1428
	TCP	0	1	7
	Percentage (%)	0	2.86	14
Tandem	All genes	2426	3032	3501
	TCP	3	4	15
	Percentage (%)	11.11	11.43	30
WGD/segmental	All genes	7787	10200	8974
	TCP	11	16	16
	Percentage (%)	40.74	45.71	32
Total	All genes	29666	33933	30824
	TCP	27	35	50

## Sheet: Table S5
Table S4. MiRNAs interacting with TCP.
miRNA_Acc.	Target_Acc.	Expectation	UPE$	miRNA_start	miRNA_end	Target_start	Target_end	miRNA_aligned_fragment	alignment	Target_aligned_fragment	Inhibition	Target_Desc.	Multiplicity
stu-miR319-3p	KZN07043	1	-1	1	21	1068	1088	UUGGACUGAAGGGUUCCCUUC	:.:::.::::::::::::::	UAGGGGGACCCUUCAGUCCAA	Cleavage	cdna chromosome:ASM162521v1:2:37892047:37893396:1 gene:DCAR_007880 gene_biotype:protein_coding transcript_biotype:protein_coding description:hypothetical protein	1
aau-miR172	KZM88277	1.5	-1	1	23	1210	1232	UGAGAAUCUUGAUGAUGCUGCAU	::::: :::::.::::::::	GAACAGCAACAUCAGGAUUCUCA	Cleavage	cdna chromosome:ASM162521v1:7:26423800:26425071:1 gene:DCAR_025352 gene_biotype:protein_coding transcript_biotype:protein_coding description:hypothetical protein	1
bdi-miR319b-3p	KZN07043	1.5	-1	1	21	1068	1088	UUGGACUGAAGGGUGCUCCCU	::.: ::::::::::::::	UAGGGGGACCCUUCAGUCCAA	Cleavage	cdna chromosome:ASM162521v1:2:37892047:37893396:1 gene:DCAR_007880 gene_biotype:protein_coding transcript_biotype:protein_coding description:hypothetical protein	1
osa-miR319a-3p.2-3p	KZN07043	1.5	-1	1	20	1069	1088	UUGGACUGAAGGGUGCUCCC	::.: ::::::::::::::	AGGGGGACCCUUCAGUCCAA	Cleavage	cdna chromosome:ASM162521v1:2:37892047:37893396:1 gene:DCAR_007880 gene_biotype:protein_coding transcript_biotype:protein_coding description:hypothetical protein	1
osa-miR319b	KZN07043	1.5	-1	1	20	1069	1088	UUGGACUGAAGGGUGCUCCC	::.: ::::::::::::::	AGGGGGACCCUUCAGUCCAA	Cleavage	cdna chromosome:ASM162521v1:2:37892047:37893396:1 gene:DCAR_007880 gene_biotype:protein_coding transcript_biotype:protein_coding description:hypothetical protein	1
sbi-miR319a	KZN07043	1.5	-1	1	20	1069	1088	UUGGACUGAAGGGUGCUCCC	::.: ::::::::::::::	AGGGGGACCCUUCAGUCCAA	Cleavage	cdna chromosome:ASM162521v1:2:37892047:37893396:1 gene:DCAR_007880 gene_biotype:protein_coding transcript_biotype:protein_coding description:hypothetical protein	1
sbi-miR319b	KZN07043	1.5	-1	1	20	1069	1088	UUGGACUGAAGGGUGCUCCC	::.: ::::::::::::::	AGGGGGACCCUUCAGUCCAA	Cleavage	cdna chromosome:ASM162521v1:2:37892047:37893396:1 gene:DCAR_007880 gene_biotype:protein_coding transcript_biotype:protein_coding description:hypothetical protein	1
vvi-miR172d	KZM88277	1.5	-1	1	23	1210	1232	UGAGAAUCUUGAUGAUGCUGCAU	::::: :::::.::::::::	GAACAGCAACAUCAGGAUUCUCA	Cleavage	cdna chromosome:ASM162521v1:7:26423800:26425071:1 gene:DCAR_025352 gene_biotype:protein_coding transcript_biotype:protein_coding description:hypothetical protein	1
zma-miR319a-3p	KZN07043	1.5	-1	1	20	1069	1088	UUGGACUGAAGGGUGCUCCC	::.: ::::::::::::::	AGGGGGACCCUUCAGUCCAA	Cleavage	cdna chromosome:ASM162521v1:2:37892047:37893396:1 gene:DCAR_007880 gene_biotype:protein_coding transcript_biotype:protein_coding description:hypothetical protein	1
zma-miR319b-3p	KZN07043	1.5	-1	1	20	1069	1088	UUGGACUGAAGGGUGCUCCC	::.: ::::::::::::::	AGGGGGACCCUUCAGUCCAA	Cleavage	cdna chromosome:ASM162521v1:2:37892047:37893396:1 gene:DCAR_007880 gene_biotype:protein_coding transcript_biotype:protein_coding description:hypothetical protein	1
zma-miR319c-3p	KZN07043	1.5	-1	1	20	1069	1088	UUGGACUGAAGGGUGCUCCC	::.: ::::::::::::::	AGGGGGACCCUUCAGUCCAA	Cleavage	cdna chromosome:ASM162521v1:2:37892047:37893396:1 gene:DCAR_007880 gene_biotype:protein_coding transcript_biotype:protein_coding description:hypothetical protein	1
zma-miR319d-3p	KZN07043	1.5	-1	1	20	1069	1088	UUGGACUGAAGGGUGCUCCC	::.: ::::::::::::::	AGGGGGACCCUUCAGUCCAA	Cleavage	cdna chromosome:ASM162521v1:2:37892047:37893396:1 gene:DCAR_007880 gene_biotype:protein_coding transcript_biotype:protein_coding description:hypothetical protein	1
cpa-miR172a	KZM88277	2	-1	1	21	1211	1231	GGGAAUCUUGAUGAUGCUGCA	::::: :::::.:::::.:	AACAGCAACAUCAGGAUUCUC	Cleavage	cdna chromosome:ASM162521v1:7:26423800:26425071:1 gene:DCAR_025352 gene_biotype:protein_coding transcript_biotype:protein_coding description:hypothetical protein	1
cpa-miR172b	KZM88277	2	-1	1	21	1211	1231	GGGAAUCUUGAUGAUGCUGCA	::::: :::::.:::::.:	AACAGCAACAUCAGGAUUCUC	Cleavage	cdna chromosome:ASM162521v1:7:26423800:26425071:1 gene:DCAR_025352 gene_biotype:protein_coding transcript_biotype:protein_coding description:hypothetical protein	1
gma-miR319f	KZN07043	2	-1	1	20	1069	1088	UUGGACUGAAGGGGCCUCUU	:.:.:: :::::::::::::	AGGGGGACCCUUCAGUCCAA	Cleavage	cdna chromosome:ASM162521v1:2:37892047:37893396:1 gene:DCAR_007880 gene_biotype:protein_coding transcript_biotype:protein_coding description:hypothetical protein	1
gma-miR319f	KZM96345	2	-1	1	20	928	947	UUGGACUGAAGGGGCCUCUU	:.::: :::::::::::::.	AGGAGACCCCUUCAGUCCAG	Cleavage	cdna chromosome:ASM162521v1:5:40253421:40254587:-1 gene:DCAR_019587 gene_biotype:protein_coding transcript_biotype:protein_coding description:hypothetical protein	1
aau-miR319	KZM96345	2.5	-1	1	21	927	947	UUGGACUGAAGGGAGCUCCCU	: :::: ::::::::::::.	AAGGAGACCCCUUCAGUCCAG	Cleavage	cdna chromosome:ASM162521v1:5:40253421:40254587:-1 gene:DCAR_019587 gene_biotype:protein_coding transcript_biotype:protein_coding description:hypothetical protein	1
aau-miR319	KZN07043	2.5	-1	1	21	1068	1088	UUGGACUGAAGGGAGCUCCCU	::.: :::::::::::::	UAGGGGGACCCUUCAGUCCAA	Cleavage	cdna chromosome:ASM162521v1:2:37892047:37893396:1 gene:DCAR_007880 gene_biotype:protein_coding transcript_biotype:protein_coding description:hypothetical protein	1
aly-miR319a-3p	KZM96345	2.5	-1	1	21	927	947	UUGGACUGAAGGGAGCUCCCU	: :::: ::::::::::::.	AAGGAGACCCCUUCAGUCCAG	Cleavage	cdna chromosome:ASM162521v1:5:40253421:40254587:-1 gene:DCAR_019587 gene_biotype:protein_coding transcript_biotype:protein_coding description:hypothetical protein	1
aly-miR319a-3p	KZN07043	2.5	-1	1	21	1068	1088	UUGGACUGAAGGGAGCUCCCU	::.: :::::::::::::	UAGGGGGACCCUUCAGUCCAA	Cleavage	cdna chromosome:ASM162521v1:2:37892047:37893396:1 gene:DCAR_007880 gene_biotype:protein_coding transcript_biotype:protein_coding description:hypothetical protein	1
aly-miR319b-3p	KZM96345	2.5	-1	1	21	927	947	UUGGACUGAAGGGAGCUCCCU	: :::: ::::::::::::.	AAGGAGACCCCUUCAGUCCAG	Cleavage	cdna chromosome:ASM162521v1:5:40253421:40254587:-1 gene:DCAR_019587 gene_biotype:protein_coding transcript_biotype:protein_coding description:hypothetical protein	1
aly-miR319b-3p	KZN07043	2.5	-1	1	21	1068	1088	UUGGACUGAAGGGAGCUCCCU	::.: :::::::::::::	UAGGGGGACCCUUCAGUCCAA	Cleavage	cdna chromosome:ASM162521v1:2:37892047:37893396:1 gene:DCAR_007880 gene_biotype:protein_coding transcript_biotype:protein_coding description:hypothetical protein	1
aly-miR319c-3p	KZM96345	2.5	-1	1	21	927	947	UUGGACUGAAGGGAGCUCCUU	:::::: ::::::::::::.	AAGGAGACCCCUUCAGUCCAG	Cleavage	cdna chromosome:ASM162521v1:5:40253421:40254587:-1 gene:DCAR_019587 gene_biotype:protein_coding transcript_biotype:protein_coding description:hypothetical protein	1
aly-miR319c-3p	KZN07043	2.5	-1	1	21	1068	1088	UUGGACUGAAGGGAGCUCCUU	:::.: :::::::::::::	UAGGGGGACCCUUCAGUCCAA	Cleavage	cdna chromosome:ASM162521v1:2:37892047:37893396:1 gene:DCAR_007880 gene_biotype:protein_coding transcript_biotype:protein_coding description:hypothetical protein	1
aly-miR319d-3p	KZM96345	2.5	-1	1	21	927	947	UUGGACUGAAGGGAGCUCCUU	:::::: ::::::::::::.	AAGGAGACCCCUUCAGUCCAG	Cleavage	cdna chromosome:ASM162521v1:5:40253421:40254587:-1 gene:DCAR_019587 gene_biotype:protein_coding transcript_biotype:protein_coding description:hypothetical protein	1
aly-miR319d-3p	KZN07043	2.5	-1	1	21	1068	1088	UUGGACUGAAGGGAGCUCCUU	:::.: :::::::::::::	UAGGGGGACCCUUCAGUCCAA	Cleavage	cdna chromosome:ASM162521v1:2:37892047:37893396:1 gene:DCAR_007880 gene_biotype:protein_coding transcript_biotype:protein_coding description:hypothetical protein	1
amg-miR319	KZM96345	2.5	-1	1	21	927	947	UUGGACUGAAGGGAGCUCCCU	: :::: ::::::::::::.	AAGGAGACCCCUUCAGUCCAG	Cleavage	cdna chromosome:ASM162521v1:5:40253421:40254587:-1 gene:DCAR_019587 gene_biotype:protein_coding transcript_biotype:protein_coding description:hypothetical protein	1
amg-miR319	KZN07043	2.5	-1	1	21	1068	1088	UUGGACUGAAGGGAGCUCCCU	::.: :::::::::::::	UAGGGGGACCCUUCAGUCCAA	Cleavage	cdna chromosome:ASM162521v1:2:37892047:37893396:1 gene:DCAR_007880 gene_biotype:protein_coding transcript_biotype:protein_coding description:hypothetical protein	1
aqc-miR319	KZM96345	2.5	-1	1	21	927	947	UUGGACUGAAGGGAGCUCCCU	: :::: ::::::::::::.	AAGGAGACCCCUUCAGUCCAG	Cleavage	cdna chromosome:ASM162521v1:5:40253421:40254587:-1 gene:DCAR_019587 gene_biotype:protein_coding transcript_biotype:protein_coding description:hypothetical protein	1
aqc-miR319	KZN07043	2.5	-1	1	21	1068	1088	UUGGACUGAAGGGAGCUCCCU	::.: :::::::::::::	UAGGGGGACCCUUCAGUCCAA	Cleavage	cdna chromosome:ASM162521v1:2:37892047:37893396:1 gene:DCAR_007880 gene_biotype:protein_coding transcript_biotype:protein_coding description:hypothetical protein	1
ath-miR1886.1	KZM97506	2.5	-1	1	21	96	116	UGAGAGAAGUGAGAUGAAAUC	:::::::..:::::.:::	CUCUUCAUCUUGCUUCUUUCA	Cleavage	cdna chromosome:ASM162521v1:4:15353219:15354259:1 gene:DCAR_015132 gene_biotype:protein_coding transcript_biotype:protein_coding description:hypothetical protein	1
ath-miR319a	KZM96345	2.5	-1	1	21	927	947	UUGGACUGAAGGGAGCUCCCU	: :::: ::::::::::::.	AAGGAGACCCCUUCAGUCCAG	Cleavage	cdna chromosome:ASM162521v1:5:40253421:40254587:-1 gene:DCAR_019587 gene_biotype:protein_coding transcript_biotype:protein_coding description:hypothetical protein	1
ath-miR319a	KZN07043	2.5	-1	1	21	1068	1088	UUGGACUGAAGGGAGCUCCCU	::.: :::::::::::::	UAGGGGGACCCUUCAGUCCAA	Cleavage	cdna chromosome:ASM162521v1:2:37892047:37893396:1 gene:DCAR_007880 gene_biotype:protein_coding transcript_biotype:protein_coding description:hypothetical protein	1
ath-miR319b	KZM96345	2.5	-1	1	21	927	947	UUGGACUGAAGGGAGCUCCCU	: :::: ::::::::::::.	AAGGAGACCCCUUCAGUCCAG	Cleavage	cdna chromosome:ASM162521v1:5:40253421:40254587:-1 gene:DCAR_019587 gene_biotype:protein_coding transcript_biotype:protein_coding description:hypothetical protein	1
ath-miR319b	KZN07043	2.5	-1	1	21	1068	1088	UUGGACUGAAGGGAGCUCCCU	::.: :::::::::::::	UAGGGGGACCCUUCAGUCCAA	Cleavage	cdna chromosome:ASM162521v1:2:37892047:37893396:1 gene:DCAR_007880 gene_biotype:protein_coding transcript_biotype:protein_coding description:hypothetical protein	1
ath-miR319c	KZM96345	2.5	-1	1	21	927	947	UUGGACUGAAGGGAGCUCCUU	:::::: ::::::::::::.	AAGGAGACCCCUUCAGUCCAG	Cleavage	cdna chromosome:ASM162521v1:5:40253421:40254587:-1 gene:DCAR_019587 gene_biotype:protein_coding transcript_biotype:protein_coding description:hypothetical protein	1
ath-miR319c	KZN07043	2.5	-1	1	21	1068	1088	UUGGACUGAAGGGAGCUCCUU	:::.: :::::::::::::	UAGGGGGACCCUUCAGUCCAA	Cleavage	cdna chromosome:ASM162521v1:2:37892047:37893396:1 gene:DCAR_007880 gene_biotype:protein_coding transcript_biotype:protein_coding description:hypothetical protein	1
bdi-miR172d	KZM88277	2.5	-1	1	21	1210	1230	AGAAUCCUGAUGAUGCUGCAG	::::: ::::::::::::	GAACAGCAACAUCAGGAUUCU	Cleavage	cdna chromosome:ASM162521v1:7:26423800:26425071:1 gene:DCAR_025352 gene_biotype:protein_coding transcript_biotype:protein_coding description:hypothetical protein	1
bdi-miR319b-3p	KZM96345	2.5	-1	1	21	927	947	UUGGACUGAAGGGUGCUCCCU	: :::: ::::::::::::.	AAGGAGACCCCUUCAGUCCAG	Cleavage	cdna chromosome:ASM162521v1:5:40253421:40254587:-1 gene:DCAR_019587 gene_biotype:protein_coding transcript_biotype:protein_coding description:hypothetical protein	1
bra-miR319-3p	KZM96345	2.5	-1	1	21	927	947	UUGGACUGAAGGGAGCUCCCU	: :::: ::::::::::::.	AAGGAGACCCCUUCAGUCCAG	Cleavage	cdna chromosome:ASM162521v1:5:40253421:40254587:-1 gene:DCAR_019587 gene_biotype:protein_coding transcript_biotype:protein_coding description:hypothetical protein	1
bra-miR319-3p	KZN07043	2.5	-1	1	21	1068	1088	UUGGACUGAAGGGAGCUCCCU	::.: :::::::::::::	UAGGGGGACCCUUCAGUCCAA	Cleavage	cdna chromosome:ASM162521v1:2:37892047:37893396:1 gene:DCAR_007880 gene_biotype:protein_coding transcript_biotype:protein_coding description:hypothetical protein	1
cca-miR319	KZM96345	2.5	-1	1	21	927	947	UUGGACUGAAGGGAGCUCCCU	: :::: ::::::::::::.	AAGGAGACCCCUUCAGUCCAG	Cleavage	cdna chromosome:ASM162521v1:5:40253421:40254587:-1 gene:DCAR_019587 gene_biotype:protein_coding transcript_biotype:protein_coding description:hypothetical protein	1
cca-miR319	KZN07043	2.5	-1	1	21	1068	1088	UUGGACUGAAGGGAGCUCCCU	::.: :::::::::::::	UAGGGGGACCCUUCAGUCCAA	Cleavage	cdna chromosome:ASM162521v1:2:37892047:37893396:1 gene:DCAR_007880 gene_biotype:protein_coding transcript_biotype:protein_coding description:hypothetical protein	1
cme-miR319a	KZM96345	2.5	-1	1	20	928	947	UUGGACUGAAGGGAGCUCCC	:::: ::::::::::::.	AGGAGACCCCUUCAGUCCAG	Cleavage	cdna chromosome:ASM162521v1:5:40253421:40254587:-1 gene:DCAR_019587 gene_biotype:protein_coding transcript_biotype:protein_coding description:hypothetical protein	1
cme-miR319a	KZN07043	2.5	-1	1	20	1069	1088	UUGGACUGAAGGGAGCUCCC	::.: :::::::::::::	AGGGGGACCCUUCAGUCCAA	Cleavage	cdna chromosome:ASM162521v1:2:37892047:37893396:1 gene:DCAR_007880 gene_biotype:protein_coding transcript_biotype:protein_coding description:hypothetical protein	1
cme-miR319b	KZM96345	2.5	-1	1	20	928	947	UUGGACUGAAGGGAGCUCCC	:::: ::::::::::::.	AGGAGACCCCUUCAGUCCAG	Cleavage	cdna chromosome:ASM162521v1:5:40253421:40254587:-1 gene:DCAR_019587 gene_biotype:protein_coding transcript_biotype:protein_coding description:hypothetical protein	1
cme-miR319b	KZN07043	2.5	-1	1	20	1069	1088	UUGGACUGAAGGGAGCUCCC	::.: :::::::::::::	AGGGGGACCCUUCAGUCCAA	Cleavage	cdna chromosome:ASM162521v1:2:37892047:37893396:1 gene:DCAR_007880 gene_biotype:protein_coding transcript_biotype:protein_coding description:hypothetical protein	1
cme-miR319c	KZN07043	2.5	-1	1	20	1069	1088	UUGGACUGAAGGGAGCUCCU	:::.: :::::::::::::	AGGGGGACCCUUCAGUCCAA	Cleavage	cdna chromosome:ASM162521v1:2:37892047:37893396:1 gene:DCAR_007880 gene_biotype:protein_coding transcript_biotype:protein_coding description:hypothetical protein	1
cme-miR319c	KZM96345	2.5	-1	1	20	928	947	UUGGACUGAAGGGAGCUCCU	::::: ::::::::::::.	AGGAGACCCCUUCAGUCCAG	Cleavage	cdna chromosome:ASM162521v1:5:40253421:40254587:-1 gene:DCAR_019587 gene_biotype:protein_coding transcript_biotype:protein_coding description:hypothetical protein	1
cme-miR319d	KZM96345	2.5	-1	1	20	928	947	UUGGACUGAAGGGAGCUCCU	::::: ::::::::::::.	AGGAGACCCCUUCAGUCCAG	Cleavage	cdna chromosome:ASM162521v1:5:40253421:40254587:-1 gene:DCAR_019587 gene_biotype:protein_coding transcript_biotype:protein_coding description:hypothetical protein	1
cme-miR319d	KZN07043	2.5	-1	1	20	1069	1088	UUGGACUGAAGGGAGCUCCU	:::.: :::::::::::::	AGGGGGACCCUUCAGUCCAA	Cleavage	cdna chromosome:ASM162521v1:2:37892047:37893396:1 gene:DCAR_007880 gene_biotype:protein_coding transcript_biotype:protein_coding description:hypothetical protein	1
cpa-miR319	KZN07043	2.5	-1	1	20	1070	1089	AUUGGACUGAAGGGAGCUCC	::.: ::::::::::::::	GGGGGACCCUUCAGUCCAAU	Cleavage	cdna chromosome:ASM162521v1:2:37892047:37893396:1 gene:DCAR_007880 gene_biotype:protein_coding transcript_biotype:protein_coding description:hypothetical protein	1
cpa-miR319	KZM96345	2.5	-1	1	20	929	948	AUUGGACUGAAGGGAGCUCC	:::: ::::::::::::.:	GGAGACCCCUUCAGUCCAGU	Cleavage	cdna chromosome:ASM162521v1:5:40253421:40254587:-1 gene:DCAR_019587 gene_biotype:protein_coding transcript_biotype:protein_coding description:hypothetical protein	1
ctr-miR319	KZM96345	2.5	-1	1	20	928	947	UUGGACUGAAGGGAGCUCCC	:::: ::::::::::::.	AGGAGACCCCUUCAGUCCAG	Cleavage	cdna chromosome:ASM162521v1:5:40253421:40254587:-1 gene:DCAR_019587 gene_biotype:protein_coding transcript_biotype:protein_coding description:hypothetical protein	1
ctr-miR319	KZN07043	2.5	-1	1	20	1069	1088	UUGGACUGAAGGGAGCUCCC	::.: :::::::::::::	AGGGGGACCCUUCAGUCCAA	Cleavage	cdna chromosome:ASM162521v1:2:37892047:37893396:1 gene:DCAR_007880 gene_biotype:protein_coding transcript_biotype:protein_coding description:hypothetical protein	1
ddi-miR-7131a-3p	KZM87518	2.5	-1	1	21	706	726	CAUAUUAAUUUCAGCAUCCAU	::::.::::::::::::	AACGAUGUUGAAAUUAAUAUU	Cleavage	cdna chromosome:ASM162521v1:7:17654510:17655547:-1 gene:DCAR_024652 gene_biotype:protein_coding transcript_biotype:protein_coding description:hypothetical protein	1
ghr-miR172	KZM88277	2.5	-1	1	21	1210	1230	AGAAUCCUGAUGAUGCUGCAG	::::: ::::::::::::	GAACAGCAACAUCAGGAUUCU	Cleavage	cdna chromosome:ASM162521v1:7:26423800:26425071:1 gene:DCAR_025352 gene_biotype:protein_coding transcript_biotype:protein_coding description:hypothetical protein	1
gma-miR319a	KZN07043	2.5	-1	1	20	1069	1088	UUGGACUGAAGGGAGCUCCC	::.: :::::::::::::	AGGGGGACCCUUCAGUCCAA	Cleavage	cdna chromosome:ASM162521v1:2:37892047:37893396:1 gene:DCAR_007880 gene_biotype:protein_coding transcript_biotype:protein_coding description:hypothetical protein	1
gma-miR319a	KZM96345	2.5	-1	1	20	928	947	UUGGACUGAAGGGAGCUCCC	:::: ::::::::::::.	AGGAGACCCCUUCAGUCCAG	Cleavage	cdna chromosome:ASM162521v1:5:40253421:40254587:-1 gene:DCAR_019587 gene_biotype:protein_coding transcript_biotype:protein_coding description:hypothetical protein	1
gma-miR319b	KZN07043	2.5	-1	1	20	1069	1088	UUGGACUGAAGGGAGCUCCC	::.: :::::::::::::	AGGGGGACCCUUCAGUCCAA	Cleavage	cdna chromosome:ASM162521v1:2:37892047:37893396:1 gene:DCAR_007880 gene_biotype:protein_coding transcript_biotype:protein_coding description:hypothetical protein	1
gma-miR319b	KZM96345	2.5	-1	1	20	928	947	UUGGACUGAAGGGAGCUCCC	:::: ::::::::::::.	AGGAGACCCCUUCAGUCCAG	Cleavage	cdna chromosome:ASM162521v1:5:40253421:40254587:-1 gene:DCAR_019587 gene_biotype:protein_coding transcript_biotype:protein_coding description:hypothetical protein	1
gma-miR319e	KZN07043	2.5	-1	1	20	1069	1088	UUGGACUGAAGGGAGCUCCC	::.: :::::::::::::	AGGGGGACCCUUCAGUCCAA	Cleavage	cdna chromosome:ASM162521v1:2:37892047:37893396:1 gene:DCAR_007880 gene_biotype:protein_coding transcript_biotype:protein_coding description:hypothetical protein	1
gma-miR319e	KZM96345	2.5	-1	1	20	928	947	UUGGACUGAAGGGAGCUCCC	:::: ::::::::::::.	AGGAGACCCCUUCAGUCCAG	Cleavage	cdna chromosome:ASM162521v1:5:40253421:40254587:-1 gene:DCAR_019587 gene_biotype:protein_coding transcript_biotype:protein_coding description:hypothetical protein	1
gma-miR319g	KZM96345	2.5	-1	1	22	926	947	UUGGACUGAAGGGAGCUCCUUC	:::::: ::::::::::::.	AAAGGAGACCCCUUCAGUCCAG	Cleavage	cdna chromosome:ASM162521v1:5:40253421:40254587:-1 gene:DCAR_019587 gene_biotype:protein_coding transcript_biotype:protein_coding description:hypothetical protein	1
gma-miR319g	KZN07043	2.5	-1	1	22	1067	1088	UUGGACUGAAGGGAGCUCCUUC	:::.: :::::::::::::	AUAGGGGGACCCUUCAGUCCAA	Cleavage	cdna chromosome:ASM162521v1:2:37892047:37893396:1 gene:DCAR_007880 gene_biotype:protein_coding transcript_biotype:protein_coding description:hypothetical protein	1
gma-miR319h	KZM96345	2.5	-1	1	21	927	947	UUGGACUGAAGGGAGCUCCCU	: :::: ::::::::::::.	AAGGAGACCCCUUCAGUCCAG	Cleavage	cdna chromosome:ASM162521v1:5:40253421:40254587:-1 gene:DCAR_019587 gene_biotype:protein_coding transcript_biotype:protein_coding description:hypothetical protein	1
gma-miR319h	KZN07043	2.5	-1	1	21	1068	1088	UUGGACUGAAGGGAGCUCCCU	::.: :::::::::::::	UAGGGGGACCCUUCAGUCCAA	Cleavage	cdna chromosome:ASM162521v1:2:37892047:37893396:1 gene:DCAR_007880 gene_biotype:protein_coding transcript_biotype:protein_coding description:hypothetical protein	1
gma-miR319j	KZM96345	2.5	-1	1	21	927	947	UUGGACUGAAGGGAGCUCCCU	: :::: ::::::::::::.	AAGGAGACCCCUUCAGUCCAG	Cleavage	cdna chromosome:ASM162521v1:5:40253421:40254587:-1 gene:DCAR_019587 gene_biotype:protein_coding transcript_biotype:protein_coding description:hypothetical protein	1
gma-miR319j	KZN07043	2.5	-1	1	21	1068	1088	UUGGACUGAAGGGAGCUCCCU	::.: :::::::::::::	UAGGGGGACCCUUCAGUCCAA	Cleavage	cdna chromosome:ASM162521v1:2:37892047:37893396:1 gene:DCAR_007880 gene_biotype:protein_coding transcript_biotype:protein_coding description:hypothetical protein	1
gma-miR319k	KZM96345	2.5	-1	1	21	927	947	UUGGACUGAAGGGAGCUCCCU	: :::: ::::::::::::.	AAGGAGACCCCUUCAGUCCAG	Cleavage	cdna chromosome:ASM162521v1:5:40253421:40254587:-1 gene:DCAR_019587 gene_biotype:protein_coding transcript_biotype:protein_coding description:hypothetical protein	1
gma-miR319k	KZN07043	2.5	-1	1	21	1068	1088	UUGGACUGAAGGGAGCUCCCU	::.: :::::::::::::	UAGGGGGACCCUUCAGUCCAA	Cleavage	cdna chromosome:ASM162521v1:2:37892047:37893396:1 gene:DCAR_007880 gene_biotype:protein_coding transcript_biotype:protein_coding description:hypothetical protein	1
gma-miR319l	KZM96345	2.5	-1	1	22	926	947	UUGGACUGAAGGGAGCUCCUUC	:::::: ::::::::::::.	AAAGGAGACCCCUUCAGUCCAG	Cleavage	cdna chromosome:ASM162521v1:5:40253421:40254587:-1 gene:DCAR_019587 gene_biotype:protein_coding transcript_biotype:protein_coding description:hypothetical protein	1
gma-miR319l	KZN07043	2.5	-1	1	22	1067	1088	UUGGACUGAAGGGAGCUCCUUC	:::.: :::::::::::::	AUAGGGGGACCCUUCAGUCCAA	Cleavage	cdna chromosome:ASM162521v1:2:37892047:37893396:1 gene:DCAR_007880 gene_biotype:protein_coding transcript_biotype:protein_coding description:hypothetical protein	1
gma-miR319m	KZM96345	2.5	-1	1	21	927	947	UUGGACUGAAGGGAGCUCCCU	: :::: ::::::::::::.	AAGGAGACCCCUUCAGUCCAG	Cleavage	cdna chromosome:ASM162521v1:5:40253421:40254587:-1 gene:DCAR_019587 gene_biotype:protein_coding transcript_biotype:protein_coding description:hypothetical protein	1
gma-miR319m	KZN07043	2.5	-1	1	21	1068	1088	UUGGACUGAAGGGAGCUCCCU	::.: :::::::::::::	UAGGGGGACCCUUCAGUCCAA	Cleavage	cdna chromosome:ASM162521v1:2:37892047:37893396:1 gene:DCAR_007880 gene_biotype:protein_coding transcript_biotype:protein_coding description:hypothetical protein	1
gma-miR319q	KZM96345	2.5	-1	1	21	926	946	UGGACUGAAGGGAGCUCCUUC	:::::: ::::::::::::	AAAGGAGACCCCUUCAGUCCA	Cleavage	cdna chromosome:ASM162521v1:5:40253421:40254587:-1 gene:DCAR_019587 gene_biotype:protein_coding transcript_biotype:protein_coding description:hypothetical protein	2
gma-miR319q	KZN01014	2.5	-1	1	21	695	715	UGGACUGAAGGGAGCUCCUUC	::::. :::::::::::::	AAAGGGAAUCCCUUCAGUCCA	Cleavage	cdna chromosome:ASM162521v1:3:10809560:10810471:-1 gene:DCAR_009768 gene_biotype:protein_coding transcript_biotype:protein_coding description:hypothetical protein	1
gma-miR5671b	KZM93295	2.5	-1	1	22	766	787	UACCCGAAUUUGCUUCCAUGAU	:::: ::.::::::::::	UGGAUGGUUGCGAAUUCGGGUA	Cleavage	cdna chromosome:ASM162521v1:5:4564486:4565652:1 gene:DCAR_016540 gene_biotype:protein_coding transcript_biotype:protein_coding description:hypothetical protein	1
hbr-miR319	KZM96345	2.5	-1	1	21	927	947	UUGGACUGAAGGGAGCUCCCU	: :::: ::::::::::::.	AAGGAGACCCCUUCAGUCCAG	Cleavage	cdna chromosome:ASM162521v1:5:40253421:40254587:-1 gene:DCAR_019587 gene_biotype:protein_coding transcript_biotype:protein_coding description:hypothetical protein	1
hbr-miR319	KZN07043	2.5	-1	1	21	1068	1088	UUGGACUGAAGGGAGCUCCCU	::.: :::::::::::::	UAGGGGGACCCUUCAGUCCAA	Cleavage	cdna chromosome:ASM162521v1:2:37892047:37893396:1 gene:DCAR_007880 gene_biotype:protein_coding transcript_biotype:protein_coding description:hypothetical protein	1
hme-miR-6309-3p	KZM93295	2.5	-1	1	21	1	21	AUGGUCUUCAUUUUCUACUUC	.: ::.::.::::::::::	AUGGAAGGAAGUGAAGACCAU	Cleavage	cdna chromosome:ASM162521v1:5:4564486:4565652:1 gene:DCAR_016540 gene_biotype:protein_coding transcript_biotype:protein_coding description:hypothetical protein	1
mdm-miR319a	KZM96345	2.5	-1	1	21	927	947	UUGGACUGAAGGGAGCUCCCU	: :::: ::::::::::::.	AAGGAGACCCCUUCAGUCCAG	Cleavage	cdna chromosome:ASM162521v1:5:40253421:40254587:-1 gene:DCAR_019587 gene_biotype:protein_coding transcript_biotype:protein_coding description:hypothetical protein	1
mdm-miR319a	KZN07043	2.5	-1	1	21	1068	1088	UUGGACUGAAGGGAGCUCCCU	::.: :::::::::::::	UAGGGGGACCCUUCAGUCCAA	Cleavage	cdna chromosome:ASM162521v1:2:37892047:37893396:1 gene:DCAR_007880 gene_biotype:protein_coding transcript_biotype:protein_coding description:hypothetical protein	1
mdm-miR319b	KZM96345	2.5	-1	1	21	927	947	UUGGACUGAAGGGAGCUCCCU	: :::: ::::::::::::.	AAGGAGACCCCUUCAGUCCAG	Cleavage	cdna chromosome:ASM162521v1:5:40253421:40254587:-1 gene:DCAR_019587 gene_biotype:protein_coding transcript_biotype:protein_coding description:hypothetical protein	1
mdm-miR319b	KZN07043	2.5	-1	1	21	1068	1088	UUGGACUGAAGGGAGCUCCCU	::.: :::::::::::::	UAGGGGGACCCUUCAGUCCAA	Cleavage	cdna chromosome:ASM162521v1:2:37892047:37893396:1 gene:DCAR_007880 gene_biotype:protein_coding transcript_biotype:protein_coding description:hypothetical protein	1
mes-miR319a	KZM96345	2.5	-1	1	21	927	947	UUGGACUGAAGGGAGCUCCCU	: :::: ::::::::::::.	AAGGAGACCCCUUCAGUCCAG	Cleavage	cdna chromosome:ASM162521v1:5:40253421:40254587:-1 gene:DCAR_019587 gene_biotype:protein_coding transcript_biotype:protein_coding description:hypothetical protein	1
mes-miR319a	KZN07043	2.5	-1	1	21	1068	1088	UUGGACUGAAGGGAGCUCCCU	::.: :::::::::::::	UAGGGGGACCCUUCAGUCCAA	Cleavage	cdna chromosome:ASM162521v1:2:37892047:37893396:1 gene:DCAR_007880 gene_biotype:protein_coding transcript_biotype:protein_coding description:hypothetical protein	1
mes-miR319b	KZM96345	2.5	-1	1	21	927	947	UUGGACUGAAGGGAGCUCCCU	: :::: ::::::::::::.	AAGGAGACCCCUUCAGUCCAG	Cleavage	cdna chromosome:ASM162521v1:5:40253421:40254587:-1 gene:DCAR_019587 gene_biotype:protein_coding transcript_biotype:protein_coding description:hypothetical protein	1
mes-miR319b	KZN07043	2.5	-1	1	21	1068	1088	UUGGACUGAAGGGAGCUCCCU	::.: :::::::::::::	UAGGGGGACCCUUCAGUCCAA	Cleavage	cdna chromosome:ASM162521v1:2:37892047:37893396:1 gene:DCAR_007880 gene_biotype:protein_coding transcript_biotype:protein_coding description:hypothetical protein	1
mes-miR319c	KZM96345	2.5	-1	1	21	927	947	UUGGACUGAAGGGAGCUCCCU	: :::: ::::::::::::.	AAGGAGACCCCUUCAGUCCAG	Cleavage	cdna chromosome:ASM162521v1:5:40253421:40254587:-1 gene:DCAR_019587 gene_biotype:protein_coding transcript_biotype:protein_coding description:hypothetical protein	1
mes-miR319c	KZN07043	2.5	-1	1	21	1068	1088	UUGGACUGAAGGGAGCUCCCU	::.: :::::::::::::	UAGGGGGACCCUUCAGUCCAA	Cleavage	cdna chromosome:ASM162521v1:2:37892047:37893396:1 gene:DCAR_007880 gene_biotype:protein_coding transcript_biotype:protein_coding description:hypothetical protein	1
mes-miR319d	KZM96345	2.5	-1	1	21	927	947	UUGGACUGAAGGGAGCUCCCU	: :::: ::::::::::::.	AAGGAGACCCCUUCAGUCCAG	Cleavage	cdna chromosome:ASM162521v1:5:40253421:40254587:-1 gene:DCAR_019587 gene_biotype:protein_coding transcript_biotype:protein_coding description:hypothetical protein	1
mes-miR319d	KZN07043	2.5	-1	1	21	1068	1088	UUGGACUGAAGGGAGCUCCCU	::.: :::::::::::::	UAGGGGGACCCUUCAGUCCAA	Cleavage	cdna chromosome:ASM162521v1:2:37892047:37893396:1 gene:DCAR_007880 gene_biotype:protein_coding transcript_biotype:protein_coding description:hypothetical protein	1
mes-miR319e	KZM96345	2.5	-1	1	21	927	947	UUGGACUGAAGGGAGCUCCCU	: :::: ::::::::::::.	AAGGAGACCCCUUCAGUCCAG	Cleavage	cdna chromosome:ASM162521v1:5:40253421:40254587:-1 gene:DCAR_019587 gene_biotype:protein_coding transcript_biotype:protein_coding description:hypothetical protein	1
mes-miR319e	KZN07043	2.5	-1	1	21	1068	1088	UUGGACUGAAGGGAGCUCCCU	::.: :::::::::::::	UAGGGGGACCCUUCAGUCCAA	Cleavage	cdna chromosome:ASM162521v1:2:37892047:37893396:1 gene:DCAR_007880 gene_biotype:protein_coding transcript_biotype:protein_coding description:hypothetical protein	1
mes-miR319f	KZM96345	2.5	-1	1	21	927	947	UUGGACUGAAGGGAGCUCCUU	:::::: ::::::::::::.	AAGGAGACCCCUUCAGUCCAG	Cleavage	cdna chromosome:ASM162521v1:5:40253421:40254587:-1 gene:DCAR_019587 gene_biotype:protein_coding transcript_biotype:protein_coding description:hypothetical protein	1
mes-miR319f	KZN07043	2.5	-1	1	21	1068	1088	UUGGACUGAAGGGAGCUCCUU	:::.: :::::::::::::	UAGGGGGACCCUUCAGUCCAA	Cleavage	cdna chromosome:ASM162521v1:2:37892047:37893396:1 gene:DCAR_007880 gene_biotype:protein_coding transcript_biotype:protein_coding description:hypothetical protein	1
mes-miR319g	KZM96345	2.5	-1	1	21	927	947	UUGGACUGAAGGGAGCUCCUU	:::::: ::::::::::::.	AAGGAGACCCCUUCAGUCCAG	Cleavage	cdna chromosome:ASM162521v1:5:40253421:40254587:-1 gene:DCAR_019587 gene_biotype:protein_coding transcript_biotype:protein_coding description:hypothetical protein	1
mes-miR319g	KZN07043	2.5	-1	1	21	1068	1088	UUGGACUGAAGGGAGCUCCUU	:::.: :::::::::::::	UAGGGGGACCCUUCAGUCCAA	Cleavage	cdna chromosome:ASM162521v1:2:37892047:37893396:1 gene:DCAR_007880 gene_biotype:protein_coding transcript_biotype:protein_coding description:hypothetical protein	1
mtr-miR172a	KZM88277	2.5	-1	1	21	1210	1230	AGAAUCCUGAUGAUGCUGCAG	::::: ::::::::::::	GAACAGCAACAUCAGGAUUCU	Cleavage	cdna chromosome:ASM162521v1:7:26423800:26425071:1 gene:DCAR_025352 gene_biotype:protein_coding transcript_biotype:protein_coding description:hypothetical protein	1
mtr-miR319a-3p	KZN07043	2.5	-1	1	20	1069	1088	UUGGACUGAAGGGAGCUCCC	::.: :::::::::::::	AGGGGGACCCUUCAGUCCAA	Cleavage	cdna chromosome:ASM162521v1:2:37892047:37893396:1 gene:DCAR_007880 gene_biotype:protein_coding transcript_biotype:protein_coding description:hypothetical protein	1
mtr-miR319a-3p	KZM96345	2.5	-1	1	20	928	947	UUGGACUGAAGGGAGCUCCC	:::: ::::::::::::.	AGGAGACCCCUUCAGUCCAG	Cleavage	cdna chromosome:ASM162521v1:5:40253421:40254587:-1 gene:DCAR_019587 gene_biotype:protein_coding transcript_biotype:protein_coding description:hypothetical protein	1
mtr-miR319b-3p	KZM96345	2.5	-1	1	20	928	947	UUGGACUGAAGGGAGCUCCC	:::: ::::::::::::.	AGGAGACCCCUUCAGUCCAG	Cleavage	cdna chromosome:ASM162521v1:5:40253421:40254587:-1 gene:DCAR_019587 gene_biotype:protein_coding transcript_biotype:protein_coding description:hypothetical protein	1
mtr-miR319b-3p	KZN07043	2.5	-1	1	20	1069	1088	UUGGACUGAAGGGAGCUCCC	::.: :::::::::::::	AGGGGGACCCUUCAGUCCAA	Cleavage	cdna chromosome:ASM162521v1:2:37892047:37893396:1 gene:DCAR_007880 gene_biotype:protein_coding transcript_biotype:protein_coding description:hypothetical protein	1
mtr-miR319c-3p	KZN07043	2.5	-1	1	21	1068	1088	UUGGACUGAAGGGAGCUCCCA	: ::.: :::::::::::::	UAGGGGGACCCUUCAGUCCAA	Cleavage	cdna chromosome:ASM162521v1:2:37892047:37893396:1 gene:DCAR_007880 gene_biotype:protein_coding transcript_biotype:protein_coding description:hypothetical protein	1
mtr-miR319c-3p	KZM96345	2.5	-1	1	21	927	947	UUGGACUGAAGGGAGCUCCCA	:::: ::::::::::::.	AAGGAGACCCCUUCAGUCCAG	Cleavage	cdna chromosome:ASM162521v1:5:40253421:40254587:-1 gene:DCAR_019587 gene_biotype:protein_coding transcript_biotype:protein_coding description:hypothetical protein	1
mtr-miR319d-3p	KZM96345	2.5	-1	1	21	927	947	UUGGACUGAAGGGAGCUCCCU	: :::: ::::::::::::.	AAGGAGACCCCUUCAGUCCAG	Cleavage	cdna chromosome:ASM162521v1:5:40253421:40254587:-1 gene:DCAR_019587 gene_biotype:protein_coding transcript_biotype:protein_coding description:hypothetical protein	1
mtr-miR319d-3p	KZN07043	2.5	-1	1	21	1068	1088	UUGGACUGAAGGGAGCUCCCU	::.: :::::::::::::	UAGGGGGACCCUUCAGUCCAA	Cleavage	cdna chromosome:ASM162521v1:2:37892047:37893396:1 gene:DCAR_007880 gene_biotype:protein_coding transcript_biotype:protein_coding description:hypothetical protein	1
nta-miR319a	KZM96345	2.5	-1	1	21	927	947	UUGGACUGAAGGGAGCUCCCU	: :::: ::::::::::::.	AAGGAGACCCCUUCAGUCCAG	Cleavage	cdna chromosome:ASM162521v1:5:40253421:40254587:-1 gene:DCAR_019587 gene_biotype:protein_coding transcript_biotype:protein_coding description:hypothetical protein	1
nta-miR319a	KZN07043	2.5	-1	1	21	1068	1088	UUGGACUGAAGGGAGCUCCCU	::.: :::::::::::::	UAGGGGGACCCUUCAGUCCAA	Cleavage	cdna chromosome:ASM162521v1:2:37892047:37893396:1 gene:DCAR_007880 gene_biotype:protein_coding transcript_biotype:protein_coding description:hypothetical protein	1
nta-miR319b	KZM96345	2.5	-1	1	21	927	947	UUGGACUGAAGGGAGCUCCCU	: :::: ::::::::::::.	AAGGAGACCCCUUCAGUCCAG	Cleavage	cdna chromosome:ASM162521v1:5:40253421:40254587:-1 gene:DCAR_019587 gene_biotype:protein_coding transcript_biotype:protein_coding description:hypothetical protein	1
nta-miR319b	KZN07043	2.5	-1	1	21	1068	1088	UUGGACUGAAGGGAGCUCCCU	::.: :::::::::::::	UAGGGGGACCCUUCAGUCCAA	Cleavage	cdna chromosome:ASM162521v1:2:37892047:37893396:1 gene:DCAR_007880 gene_biotype:protein_coding transcript_biotype:protein_coding description:hypothetical protein	1
osa-miR2102-3p	KZN05846	2.5	-1	1	22	534	555	CAUGGUGCCGGUUCCGGUGGCG	:::::::::::::::::: ::	CGCCACCGGAACCGGCACAAUC	Cleavage	cdna chromosome:ASM162521v1:2:27715713:27717203:-1 gene:DCAR_006683 gene_biotype:protein_coding transcript_biotype:protein_coding description:hypothetical protein	1
osa-miR2102-3p	KZN00654	2.5	-1	1	22	417	438	CAUGGUGCCGGUUCCGGUGGCG	:::::::::::.::.::.::	AGCCACCGGAACUGGUACUAUU	Cleavage	cdna chromosome:ASM162521v1:3:7270877:7271815:1 gene:DCAR_009408 gene_biotype:protein_coding transcript_biotype:protein_coding description:Transcription factor TCP19 [Source:Projected from Arabidopsis thaliana (AT5G51910) UniProtKB/Swiss-Prot;Acc:Q9LT89]	1
osa-miR319a-3p.2-3p	KZM96345	2.5	-1	1	20	928	947	UUGGACUGAAGGGUGCUCCC	:::: ::::::::::::.	AGGAGACCCCUUCAGUCCAG	Cleavage	cdna chromosome:ASM162521v1:5:40253421:40254587:-1 gene:DCAR_019587 gene_biotype:protein_coding transcript_biotype:protein_coding description:hypothetical protein	1
osa-miR319b	KZM96345	2.5	-1	1	20	928	947	UUGGACUGAAGGGUGCUCCC	:::: ::::::::::::.	AGGAGACCCCUUCAGUCCAG	Cleavage	cdna chromosome:ASM162521v1:5:40253421:40254587:-1 gene:DCAR_019587 gene_biotype:protein_coding transcript_biotype:protein_coding description:hypothetical protein	1
pta-miR319	KZM96345	2.5	-1	1	19	929	947	UUGGACUGAAGGGAGCUCC	:::: ::::::::::::.	GGAGACCCCUUCAGUCCAG	Cleavage	cdna chromosome:ASM162521v1:5:40253421:40254587:-1 gene:DCAR_019587 gene_biotype:protein_coding transcript_biotype:protein_coding description:hypothetical protein	1
pta-miR319	KZN07043	2.5	-1	1	19	1070	1088	UUGGACUGAAGGGAGCUCC	::.: :::::::::::::	GGGGGACCCUUCAGUCCAA	Cleavage	cdna chromosome:ASM162521v1:2:37892047:37893396:1 gene:DCAR_007880 gene_biotype:protein_coding transcript_biotype:protein_coding description:hypothetical protein	1
ptc-miR172i	KZM88277	2.5	-1	1	21	1210	1230	AGAAUCCUGAUGAUGCUGCAA	::::: ::::::::::::	GAACAGCAACAUCAGGAUUCU	Cleavage	cdna chromosome:ASM162521v1:7:26423800:26425071:1 gene:DCAR_025352 gene_biotype:protein_coding transcript_biotype:protein_coding description:hypothetical protein	1
ptc-miR319a	KZM96345	2.5	-1	1	20	928	947	UUGGACUGAAGGGAGCUCCC	:::: ::::::::::::.	AGGAGACCCCUUCAGUCCAG	Cleavage	cdna chromosome:ASM162521v1:5:40253421:40254587:-1 gene:DCAR_019587 gene_biotype:protein_coding transcript_biotype:protein_coding description:hypothetical protein	1
ptc-miR319a	KZN07043	2.5	-1	1	20	1069	1088	UUGGACUGAAGGGAGCUCCC	::.: :::::::::::::	AGGGGGACCCUUCAGUCCAA	Cleavage	cdna chromosome:ASM162521v1:2:37892047:37893396:1 gene:DCAR_007880 gene_biotype:protein_coding transcript_biotype:protein_coding description:hypothetical protein	1
ptc-miR319b	KZM96345	2.5	-1	1	20	928	947	UUGGACUGAAGGGAGCUCCC	:::: ::::::::::::.	AGGAGACCCCUUCAGUCCAG	Cleavage	cdna chromosome:ASM162521v1:5:40253421:40254587:-1 gene:DCAR_019587 gene_biotype:protein_coding transcript_biotype:protein_coding description:hypothetical protein	1
ptc-miR319b	KZN07043	2.5	-1	1	20	1069	1088	UUGGACUGAAGGGAGCUCCC	::.: :::::::::::::	AGGGGGACCCUUCAGUCCAA	Cleavage	cdna chromosome:ASM162521v1:2:37892047:37893396:1 gene:DCAR_007880 gene_biotype:protein_coding transcript_biotype:protein_coding description:hypothetical protein	1
ptc-miR319c	KZN07043	2.5	-1	1	20	1069	1088	UUGGACUGAAGGGAGCUCCC	::.: :::::::::::::	AGGGGGACCCUUCAGUCCAA	Cleavage	cdna chromosome:ASM162521v1:2:37892047:37893396:1 gene:DCAR_007880 gene_biotype:protein_coding transcript_biotype:protein_coding description:hypothetical protein	1
ptc-miR319c	KZM96345	2.5	-1	1	20	928	947	UUGGACUGAAGGGAGCUCCC	:::: ::::::::::::.	AGGAGACCCCUUCAGUCCAG	Cleavage	cdna chromosome:ASM162521v1:5:40253421:40254587:-1 gene:DCAR_019587 gene_biotype:protein_coding transcript_biotype:protein_coding description:hypothetical protein	1
ptc-miR319d	KZM96345	2.5	-1	1	20	928	947	UUGGACUGAAGGGAGCUCCC	:::: ::::::::::::.	AGGAGACCCCUUCAGUCCAG	Cleavage	cdna chromosome:ASM162521v1:5:40253421:40254587:-1 gene:DCAR_019587 gene_biotype:protein_coding transcript_biotype:protein_coding description:hypothetical protein	1
ptc-miR319d	KZN07043	2.5	-1	1	20	1069	1088	UUGGACUGAAGGGAGCUCCC	::.: :::::::::::::	AGGGGGACCCUUCAGUCCAA	Cleavage	cdna chromosome:ASM162521v1:2:37892047:37893396:1 gene:DCAR_007880 gene_biotype:protein_coding transcript_biotype:protein_coding description:hypothetical protein	1
ptc-miR319e	KZM96345	2.5	-1	1	20	928	947	UUGGACUGAAGGGAGCUCCU	::::: ::::::::::::.	AGGAGACCCCUUCAGUCCAG	Cleavage	cdna chromosome:ASM162521v1:5:40253421:40254587:-1 gene:DCAR_019587 gene_biotype:protein_coding transcript_biotype:protein_coding description:hypothetical protein	1
ptc-miR319e	KZN07043	2.5	-1	1	20	1069	1088	UUGGACUGAAGGGAGCUCCU	:::.: :::::::::::::	AGGGGGACCCUUCAGUCCAA	Cleavage	cdna chromosome:ASM162521v1:2:37892047:37893396:1 gene:DCAR_007880 gene_biotype:protein_coding transcript_biotype:protein_coding description:hypothetical protein	1
ptc-miR319f	KZN07043	2.5	-1	1	20	1069	1088	UUGGACUGAAGGGAGCUCCU	:::.: :::::::::::::	AGGGGGACCCUUCAGUCCAA	Cleavage	cdna chromosome:ASM162521v1:2:37892047:37893396:1 gene:DCAR_007880 gene_biotype:protein_coding transcript_biotype:protein_coding description:hypothetical protein	1
ptc-miR319f	KZM96345	2.5	-1	1	20	928	947	UUGGACUGAAGGGAGCUCCU	::::: ::::::::::::.	AGGAGACCCCUUCAGUCCAG	Cleavage	cdna chromosome:ASM162521v1:5:40253421:40254587:-1 gene:DCAR_019587 gene_biotype:protein_coding transcript_biotype:protein_coding description:hypothetical protein	1
ptc-miR319g	KZN07043	2.5	-1	1	20	1069	1088	UUGGACUGAAGGGAGCUCCU	:::.: :::::::::::::	AGGGGGACCCUUCAGUCCAA	Cleavage	cdna chromosome:ASM162521v1:2:37892047:37893396:1 gene:DCAR_007880 gene_biotype:protein_coding transcript_biotype:protein_coding description:hypothetical protein	1
ptc-miR319g	KZM96345	2.5	-1	1	20	928	947	UUGGACUGAAGGGAGCUCCU	::::: ::::::::::::.	AGGAGACCCCUUCAGUCCAG	Cleavage	cdna chromosome:ASM162521v1:5:40253421:40254587:-1 gene:DCAR_019587 gene_biotype:protein_coding transcript_biotype:protein_coding description:hypothetical protein	1
ptc-miR319h	KZM96345	2.5	-1	1	20	928	947	UUGGACUGAAGGGAGCUCCU	::::: ::::::::::::.	AGGAGACCCCUUCAGUCCAG	Cleavage	cdna chromosome:ASM162521v1:5:40253421:40254587:-1 gene:DCAR_019587 gene_biotype:protein_coding transcript_biotype:protein_coding description:hypothetical protein	1
ptc-miR319h	KZN07043	2.5	-1	1	20	1069	1088	UUGGACUGAAGGGAGCUCCU	:::.: :::::::::::::	AGGGGGACCCUUCAGUCCAA	Cleavage	cdna chromosome:ASM162521v1:2:37892047:37893396:1 gene:DCAR_007880 gene_biotype:protein_coding transcript_biotype:protein_coding description:hypothetical protein	1
pvu-miR319c	KZM96345	2.5	-1	1	21	927	947	UUGGACUGAAGGGAGCUCCUU	:::::: ::::::::::::.	AAGGAGACCCCUUCAGUCCAG	Cleavage	cdna chromosome:ASM162521v1:5:40253421:40254587:-1 gene:DCAR_019587 gene_biotype:protein_coding transcript_biotype:protein_coding description:hypothetical protein	1
pvu-miR319c	KZN07043	2.5	-1	1	21	1068	1088	UUGGACUGAAGGGAGCUCCUU	:::.: :::::::::::::	UAGGGGGACCCUUCAGUCCAA	Cleavage	cdna chromosome:ASM162521v1:2:37892047:37893396:1 gene:DCAR_007880 gene_biotype:protein_coding transcript_biotype:protein_coding description:hypothetical protein	1
rco-miR319a	KZM96345	2.5	-1	1	21	927	947	UUGGACUGAAGGGAGCUCCCU	: :::: ::::::::::::.	AAGGAGACCCCUUCAGUCCAG	Cleavage	cdna chromosome:ASM162521v1:5:40253421:40254587:-1 gene:DCAR_019587 gene_biotype:protein_coding transcript_biotype:protein_coding description:hypothetical protein	1
rco-miR319a	KZN07043	2.5	-1	1	21	1068	1088	UUGGACUGAAGGGAGCUCCCU	::.: :::::::::::::	UAGGGGGACCCUUCAGUCCAA	Cleavage	cdna chromosome:ASM162521v1:2:37892047:37893396:1 gene:DCAR_007880 gene_biotype:protein_coding transcript_biotype:protein_coding description:hypothetical protein	1
rco-miR319b	KZM96345	2.5	-1	1	21	927	947	UUGGACUGAAGGGAGCUCCCU	: :::: ::::::::::::.	AAGGAGACCCCUUCAGUCCAG	Cleavage	cdna chromosome:ASM162521v1:5:40253421:40254587:-1 gene:DCAR_019587 gene_biotype:protein_coding transcript_biotype:protein_coding description:hypothetical protein	1
rco-miR319b	KZN07043	2.5	-1	1	21	1068	1088	UUGGACUGAAGGGAGCUCCCU	::.: :::::::::::::	UAGGGGGACCCUUCAGUCCAA	Cleavage	cdna chromosome:ASM162521v1:2:37892047:37893396:1 gene:DCAR_007880 gene_biotype:protein_coding transcript_biotype:protein_coding description:hypothetical protein	1
rco-miR319c	KZM96345	2.5	-1	1	21	927	947	UUGGACUGAAGGGAGCUCCCU	: :::: ::::::::::::.	AAGGAGACCCCUUCAGUCCAG	Cleavage	cdna chromosome:ASM162521v1:5:40253421:40254587:-1 gene:DCAR_019587 gene_biotype:protein_coding transcript_biotype:protein_coding description:hypothetical protein	1
rco-miR319c	KZN07043	2.5	-1	1	21	1068	1088	UUGGACUGAAGGGAGCUCCCU	::.: :::::::::::::	UAGGGGGACCCUUCAGUCCAA	Cleavage	cdna chromosome:ASM162521v1:2:37892047:37893396:1 gene:DCAR_007880 gene_biotype:protein_coding transcript_biotype:protein_coding description:hypothetical protein	1
rco-miR319d	KZM96345	2.5	-1	1	21	927	947	UUGGACUGAAGGGAGCUCCUU	:::::: ::::::::::::.	AAGGAGACCCCUUCAGUCCAG	Cleavage	cdna chromosome:ASM162521v1:5:40253421:40254587:-1 gene:DCAR_019587 gene_biotype:protein_coding transcript_biotype:protein_coding description:hypothetical protein	1
rco-miR319d	KZN07043	2.5	-1	1	21	1068	1088	UUGGACUGAAGGGAGCUCCUU	:::.: :::::::::::::	UAGGGGGACCCUUCAGUCCAA	Cleavage	cdna chromosome:ASM162521v1:2:37892047:37893396:1 gene:DCAR_007880 gene_biotype:protein_coding transcript_biotype:protein_coding description:hypothetical protein	1
sbi-miR172f	KZM88277	2.5	-1	1	21	1210	1230	AGAAUCCUGAUGAUGCUGCAC	::::: ::::::::::::	GAACAGCAACAUCAGGAUUCU	Cleavage	cdna chromosome:ASM162521v1:7:26423800:26425071:1 gene:DCAR_025352 gene_biotype:protein_coding transcript_biotype:protein_coding description:hypothetical protein	1
sbi-miR319a	KZM96345	2.5	-1	1	20	928	947	UUGGACUGAAGGGUGCUCCC	:::: ::::::::::::.	AGGAGACCCCUUCAGUCCAG	Cleavage	cdna chromosome:ASM162521v1:5:40253421:40254587:-1 gene:DCAR_019587 gene_biotype:protein_coding transcript_biotype:protein_coding description:hypothetical protein	1
sbi-miR319b	KZM96345	2.5	-1	1	20	928	947	UUGGACUGAAGGGUGCUCCC	:::: ::::::::::::.	AGGAGACCCCUUCAGUCCAG	Cleavage	cdna chromosome:ASM162521v1:5:40253421:40254587:-1 gene:DCAR_019587 gene_biotype:protein_coding transcript_biotype:protein_coding description:hypothetical protein	1
sly-miR319b	KZM96345	2.5	-1	1	21	927	947	UUGGACUGAAGGGAGCUCCCU	: :::: ::::::::::::.	AAGGAGACCCCUUCAGUCCAG	Cleavage	cdna chromosome:ASM162521v1:5:40253421:40254587:-1 gene:DCAR_019587 gene_biotype:protein_coding transcript_biotype:protein_coding description:hypothetical protein	1
sly-miR319b	KZN07043	2.5	-1	1	21	1068	1088	UUGGACUGAAGGGAGCUCCCU	::.: :::::::::::::	UAGGGGGACCCUUCAGUCCAA	Cleavage	cdna chromosome:ASM162521v1:2:37892047:37893396:1 gene:DCAR_007880 gene_biotype:protein_coding transcript_biotype:protein_coding description:hypothetical protein	1
sly-miR319c-3p	KZM96345	2.5	-1	1	21	927	947	UUGGACUGAAGGGAGCUCCUU	:::::: ::::::::::::.	AAGGAGACCCCUUCAGUCCAG	Cleavage	cdna chromosome:ASM162521v1:5:40253421:40254587:-1 gene:DCAR_019587 gene_biotype:protein_coding transcript_biotype:protein_coding description:hypothetical protein	1
sly-miR319c-3p	KZN07043	2.5	-1	1	21	1068	1088	UUGGACUGAAGGGAGCUCCUU	:::.: :::::::::::::	UAGGGGGACCCUUCAGUCCAA	Cleavage	cdna chromosome:ASM162521v1:2:37892047:37893396:1 gene:DCAR_007880 gene_biotype:protein_coding transcript_biotype:protein_coding description:hypothetical protein	1
stu-miR319a-3p	KZM96345	2.5	-1	1	21	927	947	UUGGACUGAAGGGAGCUCCCU	: :::: ::::::::::::.	AAGGAGACCCCUUCAGUCCAG	Cleavage	cdna chromosome:ASM162521v1:5:40253421:40254587:-1 gene:DCAR_019587 gene_biotype:protein_coding transcript_biotype:protein_coding description:hypothetical protein	1
stu-miR319a-3p	KZN07043	2.5	-1	1	21	1068	1088	UUGGACUGAAGGGAGCUCCCU	::.: :::::::::::::	UAGGGGGACCCUUCAGUCCAA	Cleavage	cdna chromosome:ASM162521v1:2:37892047:37893396:1 gene:DCAR_007880 gene_biotype:protein_coding transcript_biotype:protein_coding description:hypothetical protein	1
stu-miR319b	KZN07043	2.5	-1	1	20	1069	1088	UUGGACUGAAGGGAGCUCCU	:::.: :::::::::::::	AGGGGGACCCUUCAGUCCAA	Cleavage	cdna chromosome:ASM162521v1:2:37892047:37893396:1 gene:DCAR_007880 gene_biotype:protein_coding transcript_biotype:protein_coding description:hypothetical protein	1
stu-miR319b	KZM96345	2.5	-1	1	20	928	947	UUGGACUGAAGGGAGCUCCU	::::: ::::::::::::.	AGGAGACCCCUUCAGUCCAG	Cleavage	cdna chromosome:ASM162521v1:5:40253421:40254587:-1 gene:DCAR_019587 gene_biotype:protein_coding transcript_biotype:protein_coding description:hypothetical protein	1
stu-miR7991a	KZN00654	2.5	-1	1	24	464	487	AGGAGGUCGGAAUUUUUAAUGAAU	:.::.:::::::::::: :.:	GGACGUUGAAAAUUCCGACCACUU	Cleavage	cdna chromosome:ASM162521v1:3:7270877:7271815:1 gene:DCAR_009408 gene_biotype:protein_coding transcript_biotype:protein_coding description:Transcription factor TCP19 [Source:Projected from Arabidopsis thaliana (AT5G51910) UniProtKB/Swiss-Prot;Acc:Q9LT89]	1
stu-miR7991b	KZN00654	2.5	-1	1	24	464	487	AGGAGGUCGGAAUUUUUAAUGAAU	:.::.:::::::::::: :.:	GGACGUUGAAAAUUCCGACCACUU	Cleavage	cdna chromosome:ASM162521v1:3:7270877:7271815:1 gene:DCAR_009408 gene_biotype:protein_coding transcript_biotype:protein_coding description:Transcription factor TCP19 [Source:Projected from Arabidopsis thaliana (AT5G51910) UniProtKB/Swiss-Prot;Acc:Q9LT89]	1
stu-miR7991c	KZN00654	2.5	-1	1	24	464	487	AGGAGGUCGGAAUUUUUAAUGAAU	:.::.:::::::::::: :.:	GGACGUUGAAAAUUCCGACCACUU	Cleavage	cdna chromosome:ASM162521v1:3:7270877:7271815:1 gene:DCAR_009408 gene_biotype:protein_coding transcript_biotype:protein_coding description:Transcription factor TCP19 [Source:Projected from Arabidopsis thaliana (AT5G51910) UniProtKB/Swiss-Prot;Acc:Q9LT89]	1
tae-miR319	KZM96345	2.5	-1	1	21	927	947	UUGGACUGAAGGGAGCUCCCU	: :::: ::::::::::::.	AAGGAGACCCCUUCAGUCCAG	Cleavage	cdna chromosome:ASM162521v1:5:40253421:40254587:-1 gene:DCAR_019587 gene_biotype:protein_coding transcript_biotype:protein_coding description:hypothetical protein	1
tae-miR319	KZN07043	2.5	-1	1	21	1068	1088	UUGGACUGAAGGGAGCUCCCU	::.: :::::::::::::	UAGGGGGACCCUUCAGUCCAA	Cleavage	cdna chromosome:ASM162521v1:2:37892047:37893396:1 gene:DCAR_007880 gene_biotype:protein_coding transcript_biotype:protein_coding description:hypothetical protein	1
tcc-miR172d	KZM88277	2.5	-1	1	21	1210	1230	AGAAUCCUGAUGAUGCUGCAU	::::: ::::::::::::	GAACAGCAACAUCAGGAUUCU	Cleavage	cdna chromosome:ASM162521v1:7:26423800:26425071:1 gene:DCAR_025352 gene_biotype:protein_coding transcript_biotype:protein_coding description:hypothetical protein	1
vun-miR319a	KZM96345	2.5	-1	1	21	927	947	UUGGACUGAAGGGAGCUCCCU	: :::: ::::::::::::.	AAGGAGACCCCUUCAGUCCAG	Cleavage	cdna chromosome:ASM162521v1:5:40253421:40254587:-1 gene:DCAR_019587 gene_biotype:protein_coding transcript_biotype:protein_coding description:hypothetical protein	1
vun-miR319a	KZN07043	2.5	-1	1	21	1068	1088	UUGGACUGAAGGGAGCUCCCU	::.: :::::::::::::	UAGGGGGACCCUUCAGUCCAA	Cleavage	cdna chromosome:ASM162521v1:2:37892047:37893396:1 gene:DCAR_007880 gene_biotype:protein_coding transcript_biotype:protein_coding description:hypothetical protein	1
vvi-miR319b	KZM96345	2.5	-1	1	21	927	947	UUGGACUGAAGGGAGCUCCCU	: :::: ::::::::::::.	AAGGAGACCCCUUCAGUCCAG	Cleavage	cdna chromosome:ASM162521v1:5:40253421:40254587:-1 gene:DCAR_019587 gene_biotype:protein_coding transcript_biotype:protein_coding description:hypothetical protein	1
vvi-miR319b	KZN07043	2.5	-1	1	21	1068	1088	UUGGACUGAAGGGAGCUCCCU	::.: :::::::::::::	UAGGGGGACCCUUCAGUCCAA	Cleavage	cdna chromosome:ASM162521v1:2:37892047:37893396:1 gene:DCAR_007880 gene_biotype:protein_coding transcript_biotype:protein_coding description:hypothetical protein	1
vvi-miR319c	KZM96345	2.5	-1	1	21	927	947	UUGGACUGAAGGGAGCUCCCU	: :::: ::::::::::::.	AAGGAGACCCCUUCAGUCCAG	Cleavage	cdna chromosome:ASM162521v1:5:40253421:40254587:-1 gene:DCAR_019587 gene_biotype:protein_coding transcript_biotype:protein_coding description:hypothetical protein	1
vvi-miR319c	KZN07043	2.5	-1	1	21	1068	1088	UUGGACUGAAGGGAGCUCCCU	::.: :::::::::::::	UAGGGGGACCCUUCAGUCCAA	Cleavage	cdna chromosome:ASM162521v1:2:37892047:37893396:1 gene:DCAR_007880 gene_biotype:protein_coding transcript_biotype:protein_coding description:hypothetical protein	1
vvi-miR319f	KZM96345	2.5	-1	1	21	927	947	UUGGACUGAAGGGAGCUCCCU	: :::: ::::::::::::.	AAGGAGACCCCUUCAGUCCAG	Cleavage	cdna chromosome:ASM162521v1:5:40253421:40254587:-1 gene:DCAR_019587 gene_biotype:protein_coding transcript_biotype:protein_coding description:hypothetical protein	1
vvi-miR319f	KZN07043	2.5	-1	1	21	1068	1088	UUGGACUGAAGGGAGCUCCCU	::.: :::::::::::::	UAGGGGGACCCUUCAGUCCAA	Cleavage	cdna chromosome:ASM162521v1:2:37892047:37893396:1 gene:DCAR_007880 gene_biotype:protein_coding transcript_biotype:protein_coding description:hypothetical protein	1
vvi-miR319g	KZN07043	2.5	-1	1	21	1068	1088	UUGGACUGAAGGGAGCUCCCA	: ::.: :::::::::::::	UAGGGGGACCCUUCAGUCCAA	Cleavage	cdna chromosome:ASM162521v1:2:37892047:37893396:1 gene:DCAR_007880 gene_biotype:protein_coding transcript_biotype:protein_coding description:hypothetical protein	1
vvi-miR319g	KZM96345	2.5	-1	1	21	927	947	UUGGACUGAAGGGAGCUCCCA	:::: ::::::::::::.	AAGGAGACCCCUUCAGUCCAG	Cleavage	cdna chromosome:ASM162521v1:5:40253421:40254587:-1 gene:DCAR_019587 gene_biotype:protein_coding transcript_biotype:protein_coding description:hypothetical protein	1
zma-miR319a-3p	KZM96345	2.5	-1	1	20	928	947	UUGGACUGAAGGGUGCUCCC	:::: ::::::::::::.	AGGAGACCCCUUCAGUCCAG	Cleavage	cdna chromosome:ASM162521v1:5:40253421:40254587:-1 gene:DCAR_019587 gene_biotype:protein_coding transcript_biotype:protein_coding description:hypothetical protein	1
zma-miR319b-3p	KZM96345	2.5	-1	1	20	928	947	UUGGACUGAAGGGUGCUCCC	:::: ::::::::::::.	AGGAGACCCCUUCAGUCCAG	Cleavage	cdna chromosome:ASM162521v1:5:40253421:40254587:-1 gene:DCAR_019587 gene_biotype:protein_coding transcript_biotype:protein_coding description:hypothetical protein	1
zma-miR319c-3p	KZM96345	2.5	-1	1	20	928	947	UUGGACUGAAGGGUGCUCCC	:::: ::::::::::::.	AGGAGACCCCUUCAGUCCAG	Cleavage	cdna chromosome:ASM162521v1:5:40253421:40254587:-1 gene:DCAR_019587 gene_biotype:protein_coding transcript_biotype:protein_coding description:hypothetical protein	1
zma-miR319d-3p	KZM96345	2.5	-1	1	20	928	947	UUGGACUGAAGGGUGCUCCC	:::: ::::::::::::.	AGGAGACCCCUUCAGUCCAG	Cleavage	cdna chromosome:ASM162521v1:5:40253421:40254587:-1 gene:DCAR_019587 gene_biotype:protein_coding transcript_biotype:protein_coding description:hypothetical protein	1
aly-miR172a-3p	KZM88277	3	-1	1	21	1210	1230	AGAAUCUUGAUGAUGCUGCAU	::::: :::::.::::::	GAACAGCAACAUCAGGAUUCU	Cleavage	cdna chromosome:ASM162521v1:7:26423800:26425071:1 gene:DCAR_025352 gene_biotype:protein_coding transcript_biotype:protein_coding description:hypothetical protein	1
aly-miR172b-3p	KZM88277	3	-1	1	21	1210	1230	AGAAUCUUGAUGAUGCUGCAU	::::: :::::.::::::	GAACAGCAACAUCAGGAUUCU	Cleavage	cdna chromosome:ASM162521v1:7:26423800:26425071:1 gene:DCAR_025352 gene_biotype:protein_coding transcript_biotype:protein_coding description:hypothetical protein	1
aly-miR172c-3p	KZM88277	3	-1	1	21	1210	1230	AGAAUCUUGAUGAUGCUGCAG	::::: :::::.::::::	GAACAGCAACAUCAGGAUUCU	Cleavage	cdna chromosome:ASM162521v1:7:26423800:26425071:1 gene:DCAR_025352 gene_biotype:protein_coding transcript_biotype:protein_coding description:hypothetical protein	1
aly-miR172d-3p	KZM88277	3	-1	1	21	1210	1230	AGAAUCUUGAUGAUGCUGCAG	::::: :::::.::::::	GAACAGCAACAUCAGGAUUCU	Cleavage	cdna chromosome:ASM162521v1:7:26423800:26425071:1 gene:DCAR_025352 gene_biotype:protein_coding transcript_biotype:protein_coding description:hypothetical protein	1
aly-miR172f-3p	KZM88277	3	-1	1	21	1210	1230	AGAAUCUUGAUGAUGCUGCAG	::::: :::::.::::::	GAACAGCAACAUCAGGAUUCU	Cleavage	cdna chromosome:ASM162521v1:7:26423800:26425071:1 gene:DCAR_025352 gene_biotype:protein_coding transcript_biotype:protein_coding description:hypothetical protein	1
aly-miR319c-3p	KZN01014	3	-1	1	21	696	716	UUGGACUGAAGGGAGCUCCUU	::::. :::::::::::::.	AAGGGAAUCCCUUCAGUCCAG	Cleavage	cdna chromosome:ASM162521v1:3:10809560:10810471:-1 gene:DCAR_009768 gene_biotype:protein_coding transcript_biotype:protein_coding description:hypothetical protein	1
aly-miR319d-3p	KZN01014	3	-1	1	21	696	716	UUGGACUGAAGGGAGCUCCUU	::::. :::::::::::::.	AAGGGAAUCCCUUCAGUCCAG	Cleavage	cdna chromosome:ASM162521v1:3:10809560:10810471:-1 gene:DCAR_009768 gene_biotype:protein_coding transcript_biotype:protein_coding description:hypothetical protein	1
aqc-miR172a	KZM88277	3	-1	1	21	1210	1230	AGAAUCUUGAUGAUGCUGCAU	::::: :::::.::::::	GAACAGCAACAUCAGGAUUCU	Cleavage	cdna chromosome:ASM162521v1:7:26423800:26425071:1 gene:DCAR_025352 gene_biotype:protein_coding transcript_biotype:protein_coding description:hypothetical protein	1
ata-miR172a-3p	KZM88277	3	-1	1	21	1210	1230	AGAAUCUUGAUGAUGCUGCGU	::::: :::::.::::::	GAACAGCAACAUCAGGAUUCU	Cleavage	cdna chromosome:ASM162521v1:7:26423800:26425071:1 gene:DCAR_025352 gene_biotype:protein_coding transcript_biotype:protein_coding description:hypothetical protein	1
ata-miR172b-3p	KZM88277	3	-1	1	21	1210	1230	AGAAUCUUGAUGAUGCUGCAU	::::: :::::.::::::	GAACAGCAACAUCAGGAUUCU	Cleavage	cdna chromosome:ASM162521v1:7:26423800:26425071:1 gene:DCAR_025352 gene_biotype:protein_coding transcript_biotype:protein_coding description:hypothetical protein	1
ath-miR172a	KZM88277	3	-1	1	21	1210	1230	AGAAUCUUGAUGAUGCUGCAU	::::: :::::.::::::	GAACAGCAACAUCAGGAUUCU	Cleavage	cdna chromosome:ASM162521v1:7:26423800:26425071:1 gene:DCAR_025352 gene_biotype:protein_coding transcript_biotype:protein_coding description:hypothetical protein	1
ath-miR172b-3p	KZM88277	3	-1	1	21	1210	1230	AGAAUCUUGAUGAUGCUGCAU	::::: :::::.::::::	GAACAGCAACAUCAGGAUUCU	Cleavage	cdna chromosome:ASM162521v1:7:26423800:26425071:1 gene:DCAR_025352 gene_biotype:protein_coding transcript_biotype:protein_coding description:hypothetical protein	1
ath-miR172c	KZM88277	3	-1	1	21	1210	1230	AGAAUCUUGAUGAUGCUGCAG	::::: :::::.::::::	GAACAGCAACAUCAGGAUUCU	Cleavage	cdna chromosome:ASM162521v1:7:26423800:26425071:1 gene:DCAR_025352 gene_biotype:protein_coding transcript_biotype:protein_coding description:hypothetical protein	1
ath-miR172d-3p	KZM88277	3	-1	1	21	1210	1230	AGAAUCUUGAUGAUGCUGCAG	::::: :::::.::::::	GAACAGCAACAUCAGGAUUCU	Cleavage	cdna chromosome:ASM162521v1:7:26423800:26425071:1 gene:DCAR_025352 gene_biotype:protein_coding transcript_biotype:protein_coding description:hypothetical protein	1
ath-miR319c	KZN01014	3	-1	1	21	696	716	UUGGACUGAAGGGAGCUCCUU	::::. :::::::::::::.	AAGGGAAUCCCUUCAGUCCAG	Cleavage	cdna chromosome:ASM162521v1:3:10809560:10810471:-1 gene:DCAR_009768 gene_biotype:protein_coding transcript_biotype:protein_coding description:hypothetical protein	1
ath-miR5658	KZM87519	3	-1	1	21	362	382	AUGAUGAUGAUGAUGAUGAAA	:: :::::::::::::: :.:	UUACAUCAUCAUCAUCAACGU	Cleavage	cdna chromosome:ASM162521v1:7:17689195:17690229:-1 gene:DCAR_024653 gene_biotype:protein_coding transcript_biotype:protein_coding description:hypothetical protein	1
ath-miR837-5p	KZN07043	3	-1	1	21	643	663	AUCAGUUUCUUGUUCGUUUCA	::: ::. :::::::::::	GAAAAGGAGAAAGAAACUGAU	Cleavage	cdna chromosome:ASM162521v1:2:37892047:37893396:1 gene:DCAR_007880 gene_biotype:protein_coding transcript_biotype:protein_coding description:hypothetical protein	1
bdi-miR172a-3p	KZM88277	3	-1	1	21	1210	1230	AGAAUCUUGAUGAUGCUGCAU	::::: :::::.::::::	GAACAGCAACAUCAGGAUUCU	Cleavage	cdna chromosome:ASM162521v1:7:26423800:26425071:1 gene:DCAR_025352 gene_biotype:protein_coding transcript_biotype:protein_coding description:hypothetical protein	1
bdi-miR7753-5p	KZM86556	3	-1	1	21	569	589	AUGUCUUCUUCCUUGCUCAUC	: ::::::::.:::.::::	AAAGAGCAAGGGAGAGGACAA	Cleavage	cdna chromosome:ASM162521v1:7:4169388:4170398:1 gene:DCAR_023690 gene_biotype:protein_coding transcript_biotype:protein_coding description:hypothetical protein	1
bna-miR172a	KZM88277	3	-1	1	21	1210	1230	AGAAUCUUGAUGAUGCUGCAU	::::: :::::.::::::	GAACAGCAACAUCAGGAUUCU	Cleavage	cdna chromosome:ASM162521v1:7:26423800:26425071:1 gene:DCAR_025352 gene_biotype:protein_coding transcript_biotype:protein_coding description:hypothetical protein	1
bna-miR172d	KZM88277	3	-1	1	21	1210	1230	AGAAUCUUGAUGAUGCUGCAG	::::: :::::.::::::	GAACAGCAACAUCAGGAUUCU	Cleavage	cdna chromosome:ASM162521v1:7:26423800:26425071:1 gene:DCAR_025352 gene_biotype:protein_coding transcript_biotype:protein_coding description:hypothetical protein	1
bol-miR172a	KZM88277	3	-1	1	21	1210	1230	AGAAUCUUGAUGAUGCUGCAU	::::: :::::.::::::	GAACAGCAACAUCAGGAUUCU	Cleavage	cdna chromosome:ASM162521v1:7:26423800:26425071:1 gene:DCAR_025352 gene_biotype:protein_coding transcript_biotype:protein_coding description:hypothetical protein	1
bol-miR172b	KZM88277	3	-1	1	21	1210	1230	AGAAUCUUGAUGAUGCUGCAU	::::: :::::.::::::	GAACAGCAACAUCAGGAUUCU	Cleavage	cdna chromosome:ASM162521v1:7:26423800:26425071:1 gene:DCAR_025352 gene_biotype:protein_coding transcript_biotype:protein_coding description:hypothetical protein	1
bra-miR172a	KZM88277	3	-1	1	21	1210	1230	AGAAUCUUGAUGAUGCUGCAU	::::: :::::.::::::	GAACAGCAACAUCAGGAUUCU	Cleavage	cdna chromosome:ASM162521v1:7:26423800:26425071:1 gene:DCAR_025352 gene_biotype:protein_coding transcript_biotype:protein_coding description:hypothetical protein	1
bra-miR172b-3p	KZM88277	3	-1	1	21	1210	1230	AGAAUCUUGAUGAUGCUGCAU	::::: :::::.::::::	GAACAGCAACAUCAGGAUUCU	Cleavage	cdna chromosome:ASM162521v1:7:26423800:26425071:1 gene:DCAR_025352 gene_biotype:protein_coding transcript_biotype:protein_coding description:hypothetical protein	1
bra-miR172c-3p	KZM88277	3	-1	1	21	1210	1230	AGAAUCUUGAUGAUGCUGCAG	::::: :::::.::::::	GAACAGCAACAUCAGGAUUCU	Cleavage	cdna chromosome:ASM162521v1:7:26423800:26425071:1 gene:DCAR_025352 gene_biotype:protein_coding transcript_biotype:protein_coding description:hypothetical protein	1
cca-miR172	KZM88277	3	-1	1	21	1210	1230	AGAAUCUUGAUGAUGCUGCAU	::::: :::::.::::::	GAACAGCAACAUCAGGAUUCU	Cleavage	cdna chromosome:ASM162521v1:7:26423800:26425071:1 gene:DCAR_025352 gene_biotype:protein_coding transcript_biotype:protein_coding description:hypothetical protein	1
cme-miR159b	KZM96345	3	-1	1	21	928	948	AUUGGAUUGAAGGGAGCUCCU	::::: :::::::.::::.:	AGGAGACCCCUUCAGUCCAGU	Cleavage	cdna chromosome:ASM162521v1:5:40253421:40254587:-1 gene:DCAR_019587 gene_biotype:protein_coding transcript_biotype:protein_coding description:hypothetical protein	1
cme-miR159b	KZN07043	3	-1	1	21	1069	1089	AUUGGAUUGAAGGGAGCUCCU	:::.: :::::::.::::::	AGGGGGACCCUUCAGUCCAAU	Cleavage	cdna chromosome:ASM162521v1:2:37892047:37893396:1 gene:DCAR_007880 gene_biotype:protein_coding transcript_biotype:protein_coding description:hypothetical protein	1
cme-miR172b	KZM88277	3	-1	1	21	1210	1230	AGAAUCUUGAUGAUGCUGCAU	::::: :::::.::::::	GAACAGCAACAUCAGGAUUCU	Cleavage	cdna chromosome:ASM162521v1:7:26423800:26425071:1 gene:DCAR_025352 gene_biotype:protein_coding transcript_biotype:protein_coding description:hypothetical protein	1
cme-miR172c	KZM88277	3	-1	1	21	1210	1230	AGAAUCUUGAUGAUGCUGCAU	::::: :::::.::::::	GAACAGCAACAUCAGGAUUCU	Cleavage	cdna chromosome:ASM162521v1:7:26423800:26425071:1 gene:DCAR_025352 gene_biotype:protein_coding transcript_biotype:protein_coding description:hypothetical protein	1
cme-miR172e	KZM88277	3	-1	1	21	1210	1230	AGAAUCUUGAUGAUGCUGCAG	::::: :::::.::::::	GAACAGCAACAUCAGGAUUCU	Cleavage	cdna chromosome:ASM162521v1:7:26423800:26425071:1 gene:DCAR_025352 gene_biotype:protein_coding transcript_biotype:protein_coding description:hypothetical protein	1
cme-miR319a	KZN01014	3	-1	1	20	697	716	UUGGACUGAAGGGAGCUCCC	::. :::::::::::::.	AGGGAAUCCCUUCAGUCCAG	Cleavage	cdna chromosome:ASM162521v1:3:10809560:10810471:-1 gene:DCAR_009768 gene_biotype:protein_coding transcript_biotype:protein_coding description:hypothetical protein	1
cme-miR319b	KZN01014	3	-1	1	20	697	716	UUGGACUGAAGGGAGCUCCC	::. :::::::::::::.	AGGGAAUCCCUUCAGUCCAG	Cleavage	cdna chromosome:ASM162521v1:3:10809560:10810471:-1 gene:DCAR_009768 gene_biotype:protein_coding transcript_biotype:protein_coding description:hypothetical protein	1
cme-miR319c	KZN01014	3	-1	1	20	697	716	UUGGACUGAAGGGAGCUCCU	:::. :::::::::::::.	AGGGAAUCCCUUCAGUCCAG	Cleavage	cdna chromosome:ASM162521v1:3:10809560:10810471:-1 gene:DCAR_009768 gene_biotype:protein_coding transcript_biotype:protein_coding description:hypothetical protein	1
cme-miR319d	KZN01014	3	-1	1	20	697	716	UUGGACUGAAGGGAGCUCCU	:::. :::::::::::::.	AGGGAAUCCCUUCAGUCCAG	Cleavage	cdna chromosome:ASM162521v1:3:10809560:10810471:-1 gene:DCAR_009768 gene_biotype:protein_coding transcript_biotype:protein_coding description:hypothetical protein	1
cpa-miR319	KZN01014	3	-1	1	20	698	717	AUUGGACUGAAGGGAGCUCC	::. :::::::::::::.:	GGGAAUCCCUUCAGUCCAGU	Cleavage	cdna chromosome:ASM162521v1:3:10809560:10810471:-1 gene:DCAR_009768 gene_biotype:protein_coding transcript_biotype:protein_coding description:hypothetical protein	1
cre-miR1145.1	KZM97506	3	-1	1	21	408	428	UUGGGGCCCAGCAGGUCCUGG	:::::..::::::::....:	GCAGGAUUUGCUGGGCUUUGA	Cleavage	cdna chromosome:ASM162521v1:4:15353219:15354259:1 gene:DCAR_015132 gene_biotype:protein_coding transcript_biotype:protein_coding description:hypothetical protein	1
cre-miR918	KZN08366	3	-1	1	21	23	43	UACCUGAAGCGGACAUCUUGC	::: :::::::::::: ::.	UCAAAAUGUCCGCUUCAUGUG	Cleavage	cdna chromosome:ASM162521v1:1:5692374:5692802:-1 gene:DCAR_000912 gene_biotype:protein_coding transcript_biotype:protein_coding description:hypothetical protein	1
cre-miR918	KZN08370	3	-1	1	21	23	43	UACCUGAAGCGGACAUCUUGC	::: :::::::::::: ::.	UCAAAAUGUCCGCUUCAUGUG	Cleavage	cdna chromosome:ASM162521v1:1:5735316:5735744:1 gene:DCAR_000916 gene_biotype:protein_coding transcript_biotype:protein_coding description:hypothetical protein	1
cre-miR918	KZN08355	3	-1	1	21	59	79	UACCUGAAGCGGACAUCUUGC	::: :::::::::::: ::.	UCAAAAUGUCCGCUUCAUGUG	Cleavage	cdna chromosome:ASM162521v1:1:5539885:5540349:-1 gene:DCAR_000901 gene_biotype:protein_coding transcript_biotype:protein_coding description:hypothetical protein	1
cre-miR918	KZN08356	3	-1	1	21	59	79	UACCUGAAGCGGACAUCUUGC	::: :::::::::::: ::.	UCAAAAUGUCCGCUUCAUGUG	Cleavage	cdna chromosome:ASM162521v1:1:5561910:5562374:-1 gene:DCAR_000902 gene_biotype:protein_coding transcript_biotype:protein_coding description:hypothetical protein	1
cre-miR918	KZN08359	3	-1	1	21	59	79	UACCUGAAGCGGACAUCUUGC	::: :::::::::::: ::.	UCAAAAUGUCCGCUUCAUGUG	Cleavage	cdna chromosome:ASM162521v1:1:5618881:5619345:-1 gene:DCAR_000905 gene_biotype:protein_coding transcript_biotype:protein_coding description:hypothetical protein	1
csi-miR172a-3p	KZM88277	3	-1	1	20	1211	1230	AGAAUCUUGAUGAUGCUGCA	::::: :::::.::::::	AACAGCAACAUCAGGAUUCU	Cleavage	cdna chromosome:ASM162521v1:7:26423800:26425071:1 gene:DCAR_025352 gene_biotype:protein_coding transcript_biotype:protein_coding description:hypothetical protein	1
csi-miR172c	KZM88277	3	-1	1	22	1210	1231	UGGAAUCUUGAUGAUGCUGCAG	::::: :::::.:::::.	GAACAGCAACAUCAGGAUUCUC	Cleavage	cdna chromosome:ASM162521v1:7:26423800:26425071:1 gene:DCAR_025352 gene_biotype:protein_coding transcript_biotype:protein_coding description:hypothetical protein	1
ctr-miR319	KZN01014	3	-1	1	20	697	716	UUGGACUGAAGGGAGCUCCC	::. :::::::::::::.	AGGGAAUCCCUUCAGUCCAG	Cleavage	cdna chromosome:ASM162521v1:3:10809560:10810471:-1 gene:DCAR_009768 gene_biotype:protein_coding transcript_biotype:protein_coding description:hypothetical protein	1
dpr-miR172a	KZM88277	3	-1	1	21	1210	1230	AGAAUCUUGAUGAUGCUGCAU	::::: :::::.::::::	GAACAGCAACAUCAGGAUUCU	Cleavage	cdna chromosome:ASM162521v1:7:26423800:26425071:1 gene:DCAR_025352 gene_biotype:protein_coding transcript_biotype:protein_coding description:hypothetical protein	1
dpr-miR172b	KZM88277	3	-1	1	21	1210	1230	AGAAUCUUGAUGAUGCUGCAU	::::: :::::.::::::	GAACAGCAACAUCAGGAUUCU	Cleavage	cdna chromosome:ASM162521v1:7:26423800:26425071:1 gene:DCAR_025352 gene_biotype:protein_coding transcript_biotype:protein_coding description:hypothetical protein	1
egu-miR172a	KZM88277	3	-1	1	21	1210	1230	AGAAUCUUGAUGAUGCUGCAU	::::: :::::.::::::	GAACAGCAACAUCAGGAUUCU	Cleavage	cdna chromosome:ASM162521v1:7:26423800:26425071:1 gene:DCAR_025352 gene_biotype:protein_coding transcript_biotype:protein_coding description:hypothetical protein	1
egu-miR172b	KZM88277	3	-1	1	21	1210	1230	AGAAUCUUGAUGAUGCUGCAU	::::: :::::.::::::	GAACAGCAACAUCAGGAUUCU	Cleavage	cdna chromosome:ASM162521v1:7:26423800:26425071:1 gene:DCAR_025352 gene_biotype:protein_coding transcript_biotype:protein_coding description:hypothetical protein	1
egu-miR172c	KZM88277	3	-1	1	21	1210	1230	AGAAUCUUGAUGAUGCUGCAU	::::: :::::.::::::	GAACAGCAACAUCAGGAUUCU	Cleavage	cdna chromosome:ASM162521v1:7:26423800:26425071:1 gene:DCAR_025352 gene_biotype:protein_coding transcript_biotype:protein_coding description:hypothetical protein	1
gma-miR1520p	KZM89192	3	-1	1	24	782	805	AUGUUGUUAUUGGAUGAUGACGGU	.::::.:::::.::.:::	AGAUGAGUCAUUCAAUAGCAGCAU	Cleavage	cdna chromosome:ASM162521v1:7:34824771:34825857:1 gene:DCAR_026267 gene_biotype:protein_coding transcript_biotype:protein_coding description:hypothetical protein	1
gma-miR172a	KZM88277	3	-1	1	21	1210	1230	AGAAUCUUGAUGAUGCUGCAU	::::: :::::.::::::	GAACAGCAACAUCAGGAUUCU	Cleavage	cdna chromosome:ASM162521v1:7:26423800:26425071:1 gene:DCAR_025352 gene_biotype:protein_coding transcript_biotype:protein_coding description:hypothetical protein	1
gma-miR172b-3p	KZM88277	3	-1	1	21	1210	1230	AGAAUCUUGAUGAUGCUGCAU	::::: :::::.::::::	GAACAGCAACAUCAGGAUUCU	Cleavage	cdna chromosome:ASM162521v1:7:26423800:26425071:1 gene:DCAR_025352 gene_biotype:protein_coding transcript_biotype:protein_coding description:hypothetical protein	1
gma-miR172f	KZM88277	3	-1	1	20	1211	1230	AGAAUCUUGAUGAUGCUGCA	::::: :::::.::::::	AACAGCAACAUCAGGAUUCU	Cleavage	cdna chromosome:ASM162521v1:7:26423800:26425071:1 gene:DCAR_025352 gene_biotype:protein_coding transcript_biotype:protein_coding description:hypothetical protein	1
gma-miR172h-3p	KZM88277	3	-1	1	21	1210	1230	AGAAUCUUGAUGAUGCUGCAU	::::: :::::.::::::	GAACAGCAACAUCAGGAUUCU	Cleavage	cdna chromosome:ASM162521v1:7:26423800:26425071:1 gene:DCAR_025352 gene_biotype:protein_coding transcript_biotype:protein_coding description:hypothetical protein	1
gma-miR2108b	KZM86556	3	-1	1	21	67	87	UUAAUGUGUUGUGUUUGUGAG	::..::.:::.::::::..	AACAUGAAUACAGCACAUUGG	Cleavage	cdna chromosome:ASM162521v1:7:4169388:4170398:1 gene:DCAR_023690 gene_biotype:protein_coding transcript_biotype:protein_coding description:hypothetical protein	1
gma-miR319a	KZN01014	3	-1	1	20	697	716	UUGGACUGAAGGGAGCUCCC	::. :::::::::::::.	AGGGAAUCCCUUCAGUCCAG	Cleavage	cdna chromosome:ASM162521v1:3:10809560:10810471:-1 gene:DCAR_009768 gene_biotype:protein_coding transcript_biotype:protein_coding description:hypothetical protein	1
gma-miR319b	KZN01014	3	-1	1	20	697	716	UUGGACUGAAGGGAGCUCCC	::. :::::::::::::.	AGGGAAUCCCUUCAGUCCAG	Cleavage	cdna chromosome:ASM162521v1:3:10809560:10810471:-1 gene:DCAR_009768 gene_biotype:protein_coding transcript_biotype:protein_coding description:hypothetical protein	1
gma-miR319d	KZM96345	3	-1	1	22	926	946	UGGACUGAAGGGGAGCUCCUUC	:::::: :::::::::::::	AAAGGAGA-CCCCUUCAGUCCA	Cleavage	cdna chromosome:ASM162521v1:5:40253421:40254587:-1 gene:DCAR_019587 gene_biotype:protein_coding transcript_biotype:protein_coding description:hypothetical protein	1
gma-miR319e	KZN01014	3	-1	1	20	697	716	UUGGACUGAAGGGAGCUCCC	::. :::::::::::::.	AGGGAAUCCCUUCAGUCCAG	Cleavage	cdna chromosome:ASM162521v1:3:10809560:10810471:-1 gene:DCAR_009768 gene_biotype:protein_coding transcript_biotype:protein_coding description:hypothetical protein	1
gma-miR319g	KZN01014	3	-1	1	22	695	716	UUGGACUGAAGGGAGCUCCUUC	::::. :::::::::::::.	AAAGGGAAUCCCUUCAGUCCAG	Cleavage	cdna chromosome:ASM162521v1:3:10809560:10810471:-1 gene:DCAR_009768 gene_biotype:protein_coding transcript_biotype:protein_coding description:hypothetical protein	1
gma-miR319l	KZN01014	3	-1	1	22	695	716	UUGGACUGAAGGGAGCUCCUUC	::::. :::::::::::::.	AAAGGGAAUCCCUUCAGUCCAG	Cleavage	cdna chromosome:ASM162521v1:3:10809560:10810471:-1 gene:DCAR_009768 gene_biotype:protein_coding transcript_biotype:protein_coding description:hypothetical protein	1
gma-miR319o	KZM96345	3	-1	1	22	926	946	UGGACUGAAGGGGAGCUCCUUC	:::::: :::::::::::::	AAAGGAGA-CCCCUUCAGUCCA	Cleavage	cdna chromosome:ASM162521v1:5:40253421:40254587:-1 gene:DCAR_019587 gene_biotype:protein_coding transcript_biotype:protein_coding description:hypothetical protein	1
gma-miR319q	KZN07043	3	-1	1	21	1067	1087	UGGACUGAAGGGAGCUCCUUC	:::.: ::::::::::::	AUAGGGGGACCCUUCAGUCCA	Cleavage	cdna chromosome:ASM162521v1:2:37892047:37893396:1 gene:DCAR_007880 gene_biotype:protein_coding transcript_biotype:protein_coding description:hypothetical protein	1
gma-miR4350	KZM87518	3	-1	1	22	581	602	UCAAAUGAUUUUGUGUCGUUGG	:. :: :. ::.::::::::::	CUUACCAUCCAGAAUCAUUUGA	Cleavage	cdna chromosome:ASM162521v1:7:17654510:17655547:-1 gene:DCAR_024652 gene_biotype:protein_coding transcript_biotype:protein_coding description:hypothetical protein	1
gma-miR4993	KZN05846	3	-1	1	21	65	85	GAGCGGCGGCGGUGGAGGAUG	: ::::::: ::::::::: :	CCUCCUCCAACGCCGCCGCGC	Cleavage	cdna chromosome:ASM162521v1:2:27715713:27717203:-1 gene:DCAR_006683 gene_biotype:protein_coding transcript_biotype:protein_coding description:hypothetical protein	1
gma-miR4993	KZM85695	3	-1	1	21	272	292	GAGCGGCGGCGGUGGAGGAUG	:.::::::::.:::::. :	GCUUCUCCACCGUCGCCGUAC	Cleavage	cdna chromosome:ASM162521v1:8:27942790:27943494:1 gene:DCAR_026883 gene_biotype:protein_coding transcript_biotype:protein_coding description:hypothetical protein	1
hme-miR-316	KZM89192	3	-1	1	21	491	511	UGUCUUUUUCCGCUUUGCUGC	: ..:::.:::::::::.:	CAAAUGAAGUGGAAAAAGAUA	Cleavage	cdna chromosome:ASM162521v1:7:34824771:34825857:1 gene:DCAR_026267 gene_biotype:protein_coding transcript_biotype:protein_coding description:hypothetical protein	1
lja-miR172a	KZM88277	3	-1	1	21	1210	1230	AGAAUCUUGAUGAUGCUGCAG	::::: :::::.::::::	GAACAGCAACAUCAGGAUUCU	Cleavage	cdna chromosome:ASM162521v1:7:26423800:26425071:1 gene:DCAR_025352 gene_biotype:protein_coding transcript_biotype:protein_coding description:hypothetical protein	1
lja-miR172b	KZM88277	3	-1	1	20	1211	1230	AGAAUCUUGAUGAUGCUGCA	::::: :::::.::::::	AACAGCAACAUCAGGAUUCU	Cleavage	cdna chromosome:ASM162521v1:7:26423800:26425071:1 gene:DCAR_025352 gene_biotype:protein_coding transcript_biotype:protein_coding description:hypothetical protein	1
lja-miR172c	KZM88277	3	-1	1	20	1211	1230	AGAAUCUUGAUGAUGCUGCA	::::: :::::.::::::	AACAGCAACAUCAGGAUUCU	Cleavage	cdna chromosome:ASM162521v1:7:26423800:26425071:1 gene:DCAR_025352 gene_biotype:protein_coding transcript_biotype:protein_coding description:hypothetical protein	1
mdm-miR172a	KZM88277	3	-1	1	20	1211	1230	AGAAUCUUGAUGAUGCUGCA	::::: :::::.::::::	AACAGCAACAUCAGGAUUCU	Cleavage	cdna chromosome:ASM162521v1:7:26423800:26425071:1 gene:DCAR_025352 gene_biotype:protein_coding transcript_biotype:protein_coding description:hypothetical protein	1
mdm-miR172b	KZM88277	3	-1	1	20	1211	1230	AGAAUCUUGAUGAUGCUGCA	::::: :::::.::::::	AACAGCAACAUCAGGAUUCU	Cleavage	cdna chromosome:ASM162521v1:7:26423800:26425071:1 gene:DCAR_025352 gene_biotype:protein_coding transcript_biotype:protein_coding description:hypothetical protein	1
mdm-miR172c	KZM88277	3	-1	1	20	1211	1230	AGAAUCUUGAUGAUGCUGCA	::::: :::::.::::::	AACAGCAACAUCAGGAUUCU	Cleavage	cdna chromosome:ASM162521v1:7:26423800:26425071:1 gene:DCAR_025352 gene_biotype:protein_coding transcript_biotype:protein_coding description:hypothetical protein	1
mdm-miR172d	KZM88277	3	-1	1	21	1210	1230	AGAAUCUUGAUGAUGCUGCAU	::::: :::::.::::::	GAACAGCAACAUCAGGAUUCU	Cleavage	cdna chromosome:ASM162521v1:7:26423800:26425071:1 gene:DCAR_025352 gene_biotype:protein_coding transcript_biotype:protein_coding description:hypothetical protein	1
mdm-miR172e	KZM88277	3	-1	1	21	1210	1230	AGAAUCUUGAUGAUGCUGCAU	::::: :::::.::::::	GAACAGCAACAUCAGGAUUCU	Cleavage	cdna chromosome:ASM162521v1:7:26423800:26425071:1 gene:DCAR_025352 gene_biotype:protein_coding transcript_biotype:protein_coding description:hypothetical protein	1
mdm-miR172f	KZM88277	3	-1	1	21	1210	1230	AGAAUCUUGAUGAUGCUGCAU	::::: :::::.::::::	GAACAGCAACAUCAGGAUUCU	Cleavage	cdna chromosome:ASM162521v1:7:26423800:26425071:1 gene:DCAR_025352 gene_biotype:protein_coding transcript_biotype:protein_coding description:hypothetical protein	1
mdm-miR172g	KZM88277	3	-1	1	21	1210	1230	AGAAUCUUGAUGAUGCUGCAU	::::: :::::.::::::	GAACAGCAACAUCAGGAUUCU	Cleavage	cdna chromosome:ASM162521v1:7:26423800:26425071:1 gene:DCAR_025352 gene_biotype:protein_coding transcript_biotype:protein_coding description:hypothetical protein	1
mdm-miR172h	KZM88277	3	-1	1	21	1210	1230	AGAAUCUUGAUGAUGCUGCAU	::::: :::::.::::::	GAACAGCAACAUCAGGAUUCU	Cleavage	cdna chromosome:ASM162521v1:7:26423800:26425071:1 gene:DCAR_025352 gene_biotype:protein_coding transcript_biotype:protein_coding description:hypothetical protein	1
mdm-miR172m	KZM88277	3	-1	1	21	1210	1230	AGAAUCUUGAUGAUGCUGCAG	::::: :::::.::::::	GAACAGCAACAUCAGGAUUCU	Cleavage	cdna chromosome:ASM162521v1:7:26423800:26425071:1 gene:DCAR_025352 gene_biotype:protein_coding transcript_biotype:protein_coding description:hypothetical protein	1
mdm-miR172n	KZM88277	3	-1	1	21	1210	1230	AGAAUCUUGAUGAUGCUGCAG	::::: :::::.::::::	GAACAGCAACAUCAGGAUUCU	Cleavage	cdna chromosome:ASM162521v1:7:26423800:26425071:1 gene:DCAR_025352 gene_biotype:protein_coding transcript_biotype:protein_coding description:hypothetical protein	1
mdm-miR172o	KZM88277	3	-1	1	21	1210	1230	AGAAUCUUGAUGAUGCUGCAG	::::: :::::.::::::	GAACAGCAACAUCAGGAUUCU	Cleavage	cdna chromosome:ASM162521v1:7:26423800:26425071:1 gene:DCAR_025352 gene_biotype:protein_coding transcript_biotype:protein_coding description:hypothetical protein	1
mes-miR172a	KZM88277	3	-1	1	21	1210	1230	AGAAUCUUGAUGAUGCUGCAU	::::: :::::.::::::	GAACAGCAACAUCAGGAUUCU	Cleavage	cdna chromosome:ASM162521v1:7:26423800:26425071:1 gene:DCAR_025352 gene_biotype:protein_coding transcript_biotype:protein_coding description:hypothetical protein	1
mes-miR172b	KZM88277	3	-1	1	21	1210	1230	AGAAUCUUGAUGAUGCUGCAU	::::: :::::.::::::	GAACAGCAACAUCAGGAUUCU	Cleavage	cdna chromosome:ASM162521v1:7:26423800:26425071:1 gene:DCAR_025352 gene_biotype:protein_coding transcript_biotype:protein_coding description:hypothetical protein	1
mes-miR172d	KZM88277	3	-1	1	21	1210	1230	AGAAUCUUGAUGAUGCUGCAU	::::: :::::.::::::	GAACAGCAACAUCAGGAUUCU	Cleavage	cdna chromosome:ASM162521v1:7:26423800:26425071:1 gene:DCAR_025352 gene_biotype:protein_coding transcript_biotype:protein_coding description:hypothetical protein	1
mes-miR319f	KZN01014	3	-1	1	21	696	716	UUGGACUGAAGGGAGCUCCUU	::::. :::::::::::::.	AAGGGAAUCCCUUCAGUCCAG	Cleavage	cdna chromosome:ASM162521v1:3:10809560:10810471:-1 gene:DCAR_009768 gene_biotype:protein_coding transcript_biotype:protein_coding description:hypothetical protein	1
mes-miR319g	KZN01014	3	-1	1	21	696	716	UUGGACUGAAGGGAGCUCCUU	::::. :::::::::::::.	AAGGGAAUCCCUUCAGUCCAG	Cleavage	cdna chromosome:ASM162521v1:3:10809560:10810471:-1 gene:DCAR_009768 gene_biotype:protein_coding transcript_biotype:protein_coding description:hypothetical protein	1
mtr-miR172b	KZM88277	3	-1	1	21	1210	1230	AGAAUCUUGAUGAUGCUGCAU	::::: :::::.::::::	GAACAGCAACAUCAGGAUUCU	Cleavage	cdna chromosome:ASM162521v1:7:26423800:26425071:1 gene:DCAR_025352 gene_biotype:protein_coding transcript_biotype:protein_coding description:hypothetical protein	1
mtr-miR172c-3p	KZM88277	3	-1	1	21	1210	1230	AGAAUCUUGAUGAUGCUGCAU	::::: :::::.::::::	GAACAGCAACAUCAGGAUUCU	Cleavage	cdna chromosome:ASM162521v1:7:26423800:26425071:1 gene:DCAR_025352 gene_biotype:protein_coding transcript_biotype:protein_coding description:hypothetical protein	1
mtr-miR172d-3p	KZM88277	3	-1	1	20	1211	1230	AGAAUCUUGAUGAUGCUGCA	::::: :::::.::::::	AACAGCAACAUCAGGAUUCU	Cleavage	cdna chromosome:ASM162521v1:7:26423800:26425071:1 gene:DCAR_025352 gene_biotype:protein_coding transcript_biotype:protein_coding description:hypothetical protein	1
mtr-miR2111l	KZN05846	3	-1	1	21	907	927	AUCCUUGGAAUGCAGAUUAUC	:::: :::::.:::::.:	UCUAAUAAGCAUUUCAAGGGU	Cleavage	cdna chromosome:ASM162521v1:2:27715713:27717203:-1 gene:DCAR_006683 gene_biotype:protein_coding transcript_biotype:protein_coding description:hypothetical protein	1
mtr-miR319a-3p	KZN01014	3	-1	1	20	697	716	UUGGACUGAAGGGAGCUCCC	::. :::::::::::::.	AGGGAAUCCCUUCAGUCCAG	Cleavage	cdna chromosome:ASM162521v1:3:10809560:10810471:-1 gene:DCAR_009768 gene_biotype:protein_coding transcript_biotype:protein_coding description:hypothetical protein	1
mtr-miR319b-3p	KZN01014	3	-1	1	20	697	716	UUGGACUGAAGGGAGCUCCC	::. :::::::::::::.	AGGGAAUCCCUUCAGUCCAG	Cleavage	cdna chromosome:ASM162521v1:3:10809560:10810471:-1 gene:DCAR_009768 gene_biotype:protein_coding transcript_biotype:protein_coding description:hypothetical protein	1
mtr-miR319c-3p	KZN01014	3	-1	1	21	696	716	UUGGACUGAAGGGAGCUCCCA	::. :::::::::::::.	AAGGGAAUCCCUUCAGUCCAG	Cleavage	cdna chromosome:ASM162521v1:3:10809560:10810471:-1 gene:DCAR_009768 gene_biotype:protein_coding transcript_biotype:protein_coding description:hypothetical protein	1
nta-miR172a	KZM88277	3	-1	1	21	1210	1230	AGAAUCUUGAUGAUGCUGCAG	::::: :::::.::::::	GAACAGCAACAUCAGGAUUCU	Cleavage	cdna chromosome:ASM162521v1:7:26423800:26425071:1 gene:DCAR_025352 gene_biotype:protein_coding transcript_biotype:protein_coding description:hypothetical protein	1
nta-miR172c	KZM88277	3	-1	1	21	1210	1230	AGAAUCUUGAUGAUGCUGCAU	::::: :::::.::::::	GAACAGCAACAUCAGGAUUCU	Cleavage	cdna chromosome:ASM162521v1:7:26423800:26425071:1 gene:DCAR_025352 gene_biotype:protein_coding transcript_biotype:protein_coding description:hypothetical protein	1
nta-miR172d	KZM88277	3	-1	1	21	1210	1230	AGAAUCUUGAUGAUGCUGCAU	::::: :::::.::::::	GAACAGCAACAUCAGGAUUCU	Cleavage	cdna chromosome:ASM162521v1:7:26423800:26425071:1 gene:DCAR_025352 gene_biotype:protein_coding transcript_biotype:protein_coding description:hypothetical protein	1
nta-miR172e	KZM88277	3	-1	1	21	1210	1230	AGAAUCUUGAUGAUGCUGCAU	::::: :::::.::::::	GAACAGCAACAUCAGGAUUCU	Cleavage	cdna chromosome:ASM162521v1:7:26423800:26425071:1 gene:DCAR_025352 gene_biotype:protein_coding transcript_biotype:protein_coding description:hypothetical protein	1
nta-miR172f	KZM88277	3	-1	1	21	1210	1230	AGAAUCUUGAUGAUGCUGCAU	::::: :::::.::::::	GAACAGCAACAUCAGGAUUCU	Cleavage	cdna chromosome:ASM162521v1:7:26423800:26425071:1 gene:DCAR_025352 gene_biotype:protein_coding transcript_biotype:protein_coding description:hypothetical protein	1
nta-miR172g	KZM88277	3	-1	1	21	1210	1230	AGAAUCUUGAUGAUGCUGCAU	::::: :::::.::::::	GAACAGCAACAUCAGGAUUCU	Cleavage	cdna chromosome:ASM162521v1:7:26423800:26425071:1 gene:DCAR_025352 gene_biotype:protein_coding transcript_biotype:protein_coding description:hypothetical protein	1
nta-miR172h	KZM88277	3	-1	1	21	1210	1230	AGAAUCUUGAUGAUGCUGCAU	::::: :::::.::::::	GAACAGCAACAUCAGGAUUCU	Cleavage	cdna chromosome:ASM162521v1:7:26423800:26425071:1 gene:DCAR_025352 gene_biotype:protein_coding transcript_biotype:protein_coding description:hypothetical protein	1
nta-miR172i	KZM88277	3	-1	1	21	1210	1230	AGAAUCUUGAUGAUGCUGCAU	::::: :::::.::::::	GAACAGCAACAUCAGGAUUCU	Cleavage	cdna chromosome:ASM162521v1:7:26423800:26425071:1 gene:DCAR_025352 gene_biotype:protein_coding transcript_biotype:protein_coding description:hypothetical protein	1
osa-miR159c	KZN07043	3	-1	1	21	1069	1089	AUUGGAUUGAAGGGAGCUCCA	::.: :::::::.::::::	AGGGGGACCCUUCAGUCCAAU	Cleavage	cdna chromosome:ASM162521v1:2:37892047:37893396:1 gene:DCAR_007880 gene_biotype:protein_coding transcript_biotype:protein_coding description:hypothetical protein	1
osa-miR159c	KZM96345	3	-1	1	21	928	948	AUUGGAUUGAAGGGAGCUCCA	:::: :::::::.::::.:	AGGAGACCCCUUCAGUCCAGU	Cleavage	cdna chromosome:ASM162521v1:5:40253421:40254587:-1 gene:DCAR_019587 gene_biotype:protein_coding transcript_biotype:protein_coding description:hypothetical protein	1
osa-miR159d	KZN07043	3	-1	1	21	1069	1089	AUUGGAUUGAAGGGAGCUCCG	::.: :::::::.::::::	AGGGGGACCCUUCAGUCCAAU	Cleavage	cdna chromosome:ASM162521v1:2:37892047:37893396:1 gene:DCAR_007880 gene_biotype:protein_coding transcript_biotype:protein_coding description:hypothetical protein	1
osa-miR159d	KZM96345	3	-1	1	21	928	948	AUUGGAUUGAAGGGAGCUCCG	:::: :::::::.::::.:	AGGAGACCCCUUCAGUCCAGU	Cleavage	cdna chromosome:ASM162521v1:5:40253421:40254587:-1 gene:DCAR_019587 gene_biotype:protein_coding transcript_biotype:protein_coding description:hypothetical protein	1
osa-miR159e	KZN07043	3	-1	1	21	1069	1089	AUUGGAUUGAAGGGAGCUCCU	:::.: :::::::.::::::	AGGGGGACCCUUCAGUCCAAU	Cleavage	cdna chromosome:ASM162521v1:2:37892047:37893396:1 gene:DCAR_007880 gene_biotype:protein_coding transcript_biotype:protein_coding description:hypothetical protein	1
osa-miR159e	KZM96345	3	-1	1	21	928	948	AUUGGAUUGAAGGGAGCUCCU	::::: :::::::.::::.:	AGGAGACCCCUUCAGUCCAGU	Cleavage	cdna chromosome:ASM162521v1:5:40253421:40254587:-1 gene:DCAR_019587 gene_biotype:protein_coding transcript_biotype:protein_coding description:hypothetical protein	1
osa-miR172a	KZM88277	3	-1	1	21	1210	1230	AGAAUCUUGAUGAUGCUGCAU	::::: :::::.::::::	GAACAGCAACAUCAGGAUUCU	Cleavage	cdna chromosome:ASM162521v1:7:26423800:26425071:1 gene:DCAR_025352 gene_biotype:protein_coding transcript_biotype:protein_coding description:hypothetical protein	1
osa-miR172d-3p	KZM88277	3	-1	1	21	1210	1230	AGAAUCUUGAUGAUGCUGCAU	::::: :::::.::::::	GAACAGCAACAUCAGGAUUCU	Cleavage	cdna chromosome:ASM162521v1:7:26423800:26425071:1 gene:DCAR_025352 gene_biotype:protein_coding transcript_biotype:protein_coding description:hypothetical protein	1
osa-miR1861d	KZN01014	3	-1	1	22	338	359	UGGUCUUGAGGCAGGAACUGAG	:: : ::::..:::::::::	AACAUUACCUGUUUCAAGACCA	Cleavage	cdna chromosome:ASM162521v1:3:10809560:10810471:-1 gene:DCAR_009768 gene_biotype:protein_coding transcript_biotype:protein_coding description:hypothetical protein	1
osa-miR2097-3p	KZN00654	3	-1	1	22	499	520	UUCUCUUCUUCGUGUCGCAUUU	.:. :.::..::::::::::.:	GAGGGUGAUGCGAAGAAGAGGA	Cleavage	cdna chromosome:ASM162521v1:3:7270877:7271815:1 gene:DCAR_009408 gene_biotype:protein_coding transcript_biotype:protein_coding description:Transcription factor TCP19 [Source:Projected from Arabidopsis thaliana (AT5G51910) UniProtKB/Swiss-Prot;Acc:Q9LT89]	1
osa-miR2102-3p	KZM99649	3	-1	1	22	264	285	CAUGGUGCCGGUUCCGGUGGCG	::.:::::.::::: ::.:::	GGCUACCGGGACCGGGACUAUG	Cleavage	cdna chromosome:ASM162521v1:4:33747584:33748129:1 gene:DCAR_012989 gene_biotype:protein_coding transcript_biotype:protein_coding description:hypothetical protein	1
osa-miR530-3p	KZM84511	3	-1	1	21	241	261	AGGUGCAGAGGCAGAUGCAAC	::::::.::.:::::::	CCACCAUCUGUCUUUGCACCU	Cleavage	cdna chromosome:ASM162521v1:8:15529723:15530289:1 gene:DCAR_028067 gene_biotype:protein_coding transcript_biotype:protein_coding description:hypothetical protein	1
osa-miR5525	KZM98143	3	-1	1	22	732	753	UGAACCUUGGGAGCGAUCUGAA	:::: .::.:::::::::	GAAAGAUAAUUCUCAAGGUUCA	Cleavage	cdna chromosome:ASM162521v1:4:21431750:21432511:1 gene:DCAR_014495 gene_biotype:protein_coding transcript_biotype:protein_coding description:hypothetical protein	1
ppt-miR2079	KZM87519	3	-1	1	21	369	389	AGAGUUGAUGUUGAUGACGCA	: ::::::::.:::..:.:	AUCAUCAUCAACGUCAGUUUU	Cleavage	cdna chromosome:ASM162521v1:7:17689195:17690229:-1 gene:DCAR_024653 gene_biotype:protein_coding transcript_biotype:protein_coding description:hypothetical protein	1
ppt-miR2079	KZM87518	3	-1	1	21	369	389	AGAGUUGAUGUUGAUGACGCA	: ::::::::.:::..:.:	AUCAUCAUCAACGUCAGUUUU	Cleavage	cdna chromosome:ASM162521v1:7:17654510:17655547:-1 gene:DCAR_024652 gene_biotype:protein_coding transcript_biotype:protein_coding description:hypothetical protein	1
ppt-miR414	KZN07043	3	-1	1	21	75	95	UCAUCCUCAUCAUCCUCGUCC	: : :.::::::::: :::::	GAAGGGGGAUGAUGAAGAUGA	Cleavage	cdna chromosome:ASM162521v1:2:37892047:37893396:1 gene:DCAR_007880 gene_biotype:protein_coding transcript_biotype:protein_coding description:hypothetical protein	1
pta-miR159a	KZM96345	3	-1	1	20	928	947	UUGGAUUGAAGGGAGCUCCA	:::: :::::::.::::.	AGGAGACCCCUUCAGUCCAG	Cleavage	cdna chromosome:ASM162521v1:5:40253421:40254587:-1 gene:DCAR_019587 gene_biotype:protein_coding transcript_biotype:protein_coding description:hypothetical protein	1
pta-miR159a	KZN07043	3	-1	1	20	1069	1088	UUGGAUUGAAGGGAGCUCCA	::.: :::::::.:::::	AGGGGGACCCUUCAGUCCAA	Cleavage	cdna chromosome:ASM162521v1:2:37892047:37893396:1 gene:DCAR_007880 gene_biotype:protein_coding transcript_biotype:protein_coding description:hypothetical protein	1
pta-miR319	KZN01014	3	-1	1	19	698	716	UUGGACUGAAGGGAGCUCC	::. :::::::::::::.	GGGAAUCCCUUCAGUCCAG	Cleavage	cdna chromosome:ASM162521v1:3:10809560:10810471:-1 gene:DCAR_009768 gene_biotype:protein_coding transcript_biotype:protein_coding description:hypothetical protein	1
ptc-miR172a	KZM88277	3	-1	1	21	1210	1230	AGAAUCUUGAUGAUGCUGCAU	::::: :::::.::::::	GAACAGCAACAUCAGGAUUCU	Cleavage	cdna chromosome:ASM162521v1:7:26423800:26425071:1 gene:DCAR_025352 gene_biotype:protein_coding transcript_biotype:protein_coding description:hypothetical protein	1
ptc-miR172b-3p	KZM88277	3	-1	1	21	1210	1230	AGAAUCUUGAUGAUGCUGCAU	::::: :::::.::::::	GAACAGCAACAUCAGGAUUCU	Cleavage	cdna chromosome:ASM162521v1:7:26423800:26425071:1 gene:DCAR_025352 gene_biotype:protein_coding transcript_biotype:protein_coding description:hypothetical protein	1
ptc-miR172c	KZM88277	3	-1	1	21	1210	1230	AGAAUCUUGAUGAUGCUGCAU	::::: :::::.::::::	GAACAGCAACAUCAGGAUUCU	Cleavage	cdna chromosome:ASM162521v1:7:26423800:26425071:1 gene:DCAR_025352 gene_biotype:protein_coding transcript_biotype:protein_coding description:hypothetical protein	1
ptc-miR172f	KZM88277	3	-1	1	21	1210	1230	AGAAUCUUGAUGAUGCUGCAU	::::: :::::.::::::	GAACAGCAACAUCAGGAUUCU	Cleavage	cdna chromosome:ASM162521v1:7:26423800:26425071:1 gene:DCAR_025352 gene_biotype:protein_coding transcript_biotype:protein_coding description:hypothetical protein	1
ptc-miR319a	KZN01014	3	-1	1	20	697	716	UUGGACUGAAGGGAGCUCCC	::. :::::::::::::.	AGGGAAUCCCUUCAGUCCAG	Cleavage	cdna chromosome:ASM162521v1:3:10809560:10810471:-1 gene:DCAR_009768 gene_biotype:protein_coding transcript_biotype:protein_coding description:hypothetical protein	1
ptc-miR319b	KZN01014	3	-1	1	20	697	716	UUGGACUGAAGGGAGCUCCC	::. :::::::::::::.	AGGGAAUCCCUUCAGUCCAG	Cleavage	cdna chromosome:ASM162521v1:3:10809560:10810471:-1 gene:DCAR_009768 gene_biotype:protein_coding transcript_biotype:protein_coding description:hypothetical protein	1
ptc-miR319c	KZN01014	3	-1	1	20	697	716	UUGGACUGAAGGGAGCUCCC	::. :::::::::::::.	AGGGAAUCCCUUCAGUCCAG	Cleavage	cdna chromosome:ASM162521v1:3:10809560:10810471:-1 gene:DCAR_009768 gene_biotype:protein_coding transcript_biotype:protein_coding description:hypothetical protein	1
ptc-miR319d	KZN01014	3	-1	1	20	697	716	UUGGACUGAAGGGAGCUCCC	::. :::::::::::::.	AGGGAAUCCCUUCAGUCCAG	Cleavage	cdna chromosome:ASM162521v1:3:10809560:10810471:-1 gene:DCAR_009768 gene_biotype:protein_coding transcript_biotype:protein_coding description:hypothetical protein	1
ptc-miR319e	KZN01014	3	-1	1	20	697	716	UUGGACUGAAGGGAGCUCCU	:::. :::::::::::::.	AGGGAAUCCCUUCAGUCCAG	Cleavage	cdna chromosome:ASM162521v1:3:10809560:10810471:-1 gene:DCAR_009768 gene_biotype:protein_coding transcript_biotype:protein_coding description:hypothetical protein	1
ptc-miR319f	KZN01014	3	-1	1	20	697	716	UUGGACUGAAGGGAGCUCCU	:::. :::::::::::::.	AGGGAAUCCCUUCAGUCCAG	Cleavage	cdna chromosome:ASM162521v1:3:10809560:10810471:-1 gene:DCAR_009768 gene_biotype:protein_coding transcript_biotype:protein_coding description:hypothetical protein	1
ptc-miR319g	KZN01014	3	-1	1	20	697	716	UUGGACUGAAGGGAGCUCCU	:::. :::::::::::::.	AGGGAAUCCCUUCAGUCCAG	Cleavage	cdna chromosome:ASM162521v1:3:10809560:10810471:-1 gene:DCAR_009768 gene_biotype:protein_coding transcript_biotype:protein_coding description:hypothetical protein	1
ptc-miR319h	KZN01014	3	-1	1	20	697	716	UUGGACUGAAGGGAGCUCCU	:::. :::::::::::::.	AGGGAAUCCCUUCAGUCCAG	Cleavage	cdna chromosome:ASM162521v1:3:10809560:10810471:-1 gene:DCAR_009768 gene_biotype:protein_coding transcript_biotype:protein_coding description:hypothetical protein	1
ptc-miR319i	KZM96345	3	-1	1	20	928	947	UUGGGCUGAAGGGAGCUCCC	:::: ::::::::.:::.	AGGAGACCCCUUCAGUCCAG	Cleavage	cdna chromosome:ASM162521v1:5:40253421:40254587:-1 gene:DCAR_019587 gene_biotype:protein_coding transcript_biotype:protein_coding description:hypothetical protein	1
ptc-miR319i	KZN07043	3	-1	1	20	1069	1088	UUGGGCUGAAGGGAGCUCCC	::.: ::::::::.::::	AGGGGGACCCUUCAGUCCAA	Cleavage	cdna chromosome:ASM162521v1:2:37892047:37893396:1 gene:DCAR_007880 gene_biotype:protein_coding transcript_biotype:protein_coding description:hypothetical protein	1
pvu-miR319c	KZN01014	3	-1	1	21	696	716	UUGGACUGAAGGGAGCUCCUU	::::. :::::::::::::.	AAGGGAAUCCCUUCAGUCCAG	Cleavage	cdna chromosome:ASM162521v1:3:10809560:10810471:-1 gene:DCAR_009768 gene_biotype:protein_coding transcript_biotype:protein_coding description:hypothetical protein	1
rco-miR319d	KZN01014	3	-1	1	21	696	716	UUGGACUGAAGGGAGCUCCUU	::::. :::::::::::::.	AAGGGAAUCCCUUCAGUCCAG	Cleavage	cdna chromosome:ASM162521v1:3:10809560:10810471:-1 gene:DCAR_009768 gene_biotype:protein_coding transcript_biotype:protein_coding description:hypothetical protein	1
sbi-miR172a	KZM88277	3	-1	1	20	1211	1230	AGAAUCUUGAUGAUGCUGCA	::::: :::::.::::::	AACAGCAACAUCAGGAUUCU	Cleavage	cdna chromosome:ASM162521v1:7:26423800:26425071:1 gene:DCAR_025352 gene_biotype:protein_coding transcript_biotype:protein_coding description:hypothetical protein	1
sbi-miR172c	KZM88277	3	-1	1	20	1211	1230	AGAAUCUUGAUGAUGCUGCA	::::: :::::.::::::	AACAGCAACAUCAGGAUUCU	Cleavage	cdna chromosome:ASM162521v1:7:26423800:26425071:1 gene:DCAR_025352 gene_biotype:protein_coding transcript_biotype:protein_coding description:hypothetical protein	1
sbi-miR172d	KZM88277	3	-1	1	20	1211	1230	AGAAUCUUGAUGAUGCUGCA	::::: :::::.::::::	AACAGCAACAUCAGGAUUCU	Cleavage	cdna chromosome:ASM162521v1:7:26423800:26425071:1 gene:DCAR_025352 gene_biotype:protein_coding transcript_biotype:protein_coding description:hypothetical protein	1
sbi-miR5568c-5p	KZM98143	3	-1	1	21	482	502	UCUGUUCCAAAUUGUAAGUCG	.:: : :::::::::.::::.	UGAGUAACAAUUUGGGACAGG	Cleavage	cdna chromosome:ASM162521v1:4:21431750:21432511:1 gene:DCAR_014495 gene_biotype:protein_coding transcript_biotype:protein_coding description:hypothetical protein	1
sly-miR172a	KZM88277	3	-1	1	21	1210	1230	AGAAUCUUGAUGAUGCUGCAU	::::: :::::.::::::	GAACAGCAACAUCAGGAUUCU	Cleavage	cdna chromosome:ASM162521v1:7:26423800:26425071:1 gene:DCAR_025352 gene_biotype:protein_coding transcript_biotype:protein_coding description:hypothetical protein	1
sly-miR172b	KZM88277	3	-1	1	21	1210	1230	AGAAUCUUGAUGAUGCUGCAU	::::: :::::.::::::	GAACAGCAACAUCAGGAUUCU	Cleavage	cdna chromosome:ASM162521v1:7:26423800:26425071:1 gene:DCAR_025352 gene_biotype:protein_coding transcript_biotype:protein_coding description:hypothetical protein	1
sly-miR319c-3p	KZN01014	3	-1	1	21	696	716	UUGGACUGAAGGGAGCUCCUU	::::. :::::::::::::.	AAGGGAAUCCCUUCAGUCCAG	Cleavage	cdna chromosome:ASM162521v1:3:10809560:10810471:-1 gene:DCAR_009768 gene_biotype:protein_coding transcript_biotype:protein_coding description:hypothetical protein	1
ssl-miR172	KZM88277	3	-1	1	21	1210	1230	AGAAUCUUGAUGAUGCUGCAU	::::: :::::.::::::	GAACAGCAACAUCAGGAUUCU	Cleavage	cdna chromosome:ASM162521v1:7:26423800:26425071:1 gene:DCAR_025352 gene_biotype:protein_coding transcript_biotype:protein_coding description:hypothetical protein	1
stu-miR172a-3p	KZM88277	3	-1	1	21	1210	1230	AGAAUCUUGAUGAUGCUGCAU	::::: :::::.::::::	GAACAGCAACAUCAGGAUUCU	Cleavage	cdna chromosome:ASM162521v1:7:26423800:26425071:1 gene:DCAR_025352 gene_biotype:protein_coding transcript_biotype:protein_coding description:hypothetical protein	1
stu-miR172b-3p	KZM88277	3	-1	1	21	1210	1230	AGAAUCUUGAUGAUGCUGCAU	::::: :::::.::::::	GAACAGCAACAUCAGGAUUCU	Cleavage	cdna chromosome:ASM162521v1:7:26423800:26425071:1 gene:DCAR_025352 gene_biotype:protein_coding transcript_biotype:protein_coding description:hypothetical protein	1
stu-miR172c-3p	KZM88277	3	-1	1	19	1212	1230	AGAAUCUUGAUGAUGCUGC	::::: :::::.::::::	ACAGCAACAUCAGGAUUCU	Cleavage	cdna chromosome:ASM162521v1:7:26423800:26425071:1 gene:DCAR_025352 gene_biotype:protein_coding transcript_biotype:protein_coding description:hypothetical protein	1
stu-miR172e-3p	KZM88277	3	-1	1	21	1210	1230	AGAAUCUUGAUGAUGCUGCAU	::::: :::::.::::::	GAACAGCAACAUCAGGAUUCU	Cleavage	cdna chromosome:ASM162521v1:7:26423800:26425071:1 gene:DCAR_025352 gene_biotype:protein_coding transcript_biotype:protein_coding description:hypothetical protein	1
stu-miR319-3p	KZM91355	3	-1	1	21	699	719	UUGGACUGAAGGGUUCCCUUC	::.:: : ::::::::::::.	GAGGGAACCCCUUCAGUCCAG	Cleavage	cdna chromosome:ASM162521v1:6:24457369:24458289:1 gene:DCAR_021280 gene_biotype:protein_coding transcript_biotype:protein_coding description:hypothetical protein	1
stu-miR319-3p	KZM96345	3	-1	1	21	927	947	UUGGACUGAAGGGUUCCCUUC	:.: :: ::::::::::::.	AAGGAGACCCCUUCAGUCCAG	Cleavage	cdna chromosome:ASM162521v1:5:40253421:40254587:-1 gene:DCAR_019587 gene_biotype:protein_coding transcript_biotype:protein_coding description:hypothetical protein	1
stu-miR319b	KZN01014	3	-1	1	20	697	716	UUGGACUGAAGGGAGCUCCU	:::. :::::::::::::.	AGGGAAUCCCUUCAGUCCAG	Cleavage	cdna chromosome:ASM162521v1:3:10809560:10810471:-1 gene:DCAR_009768 gene_biotype:protein_coding transcript_biotype:protein_coding description:hypothetical protein	1
tcc-miR172b	KZM88277	3	-1	1	21	1210	1230	AGAAUCUUGAUGAUGCUGCAU	::::: :::::.::::::	GAACAGCAACAUCAGGAUUCU	Cleavage	cdna chromosome:ASM162521v1:7:26423800:26425071:1 gene:DCAR_025352 gene_biotype:protein_coding transcript_biotype:protein_coding description:hypothetical protein	1
tcc-miR172e	KZM88277	3	-1	1	21	1210	1230	AGAAUCUUGAUGAUGCUGCAU	::::: :::::.::::::	GAACAGCAACAUCAGGAUUCU	Cleavage	cdna chromosome:ASM162521v1:7:26423800:26425071:1 gene:DCAR_025352 gene_biotype:protein_coding transcript_biotype:protein_coding description:hypothetical protein	1
vun-miR172	KZM88277	3	-1	1	21	1210	1230	AGAAUCUUGAUGAUGCUGCAU	::::: :::::.::::::	GAACAGCAACAUCAGGAUUCU	Cleavage	cdna chromosome:ASM162521v1:7:26423800:26425071:1 gene:DCAR_025352 gene_biotype:protein_coding transcript_biotype:protein_coding description:hypothetical protein	1
vvi-miR319g	KZN01014	3	-1	1	21	696	716	UUGGACUGAAGGGAGCUCCCA	::. :::::::::::::.	AAGGGAAUCCCUUCAGUCCAG	Cleavage	cdna chromosome:ASM162521v1:3:10809560:10810471:-1 gene:DCAR_009768 gene_biotype:protein_coding transcript_biotype:protein_coding description:hypothetical protein	1
vvi-miR479	KZN08367	3	-1	1	22	451	472	UGUGGUAUUGGUUCGGCUCAUC	:::::::::::: :::: :	GCGGAGCCGAACCAAAACCAGA	Cleavage	cdna chromosome:ASM162521v1:1:5699841:5700416:-1 gene:DCAR_000913 gene_biotype:protein_coding transcript_biotype:protein_coding description:hypothetical protein	1
vvi-miR479	KZN08369	3	-1	1	22	427	448	UGUGGUAUUGGUUCGGCUCAUC	:::::::::::: :::: :	GCGGAGCCGAACCAAAACCAGA	Cleavage	cdna chromosome:ASM162521v1:1:5725446:5725997:1 gene:DCAR_000915 gene_biotype:protein_coding transcript_biotype:protein_coding description:hypothetical protein	1
vvi-miR479	KZN08357	3	-1	1	22	427	448	UGUGGUAUUGGUUCGGCUCAUC	:::::::::::: :::: :	GCGGAGCCGAACCAAAACCAGA	Cleavage	cdna chromosome:ASM162521v1:1:5569869:5570411:-1 gene:DCAR_000903 gene_biotype:protein_coding transcript_biotype:protein_coding description:hypothetical protein	1
zma-miR172a	KZM88277	3	-1	1	20	1211	1230	AGAAUCUUGAUGAUGCUGCA	::::: :::::.::::::	AACAGCAACAUCAGGAUUCU	Cleavage	cdna chromosome:ASM162521v1:7:26423800:26425071:1 gene:DCAR_025352 gene_biotype:protein_coding transcript_biotype:protein_coding description:hypothetical protein	1
zma-miR172b-3p	KZM88277	3	-1	1	20	1211	1230	AGAAUCUUGAUGAUGCUGCA	::::: :::::.::::::	AACAGCAACAUCAGGAUUCU	Cleavage	cdna chromosome:ASM162521v1:7:26423800:26425071:1 gene:DCAR_025352 gene_biotype:protein_coding transcript_biotype:protein_coding description:hypothetical protein	1
zma-miR172c-3p	KZM88277	3	-1	1	20	1211	1230	AGAAUCUUGAUGAUGCUGCA	::::: :::::.::::::	AACAGCAACAUCAGGAUUCU	Cleavage	cdna chromosome:ASM162521v1:7:26423800:26425071:1 gene:DCAR_025352 gene_biotype:protein_coding transcript_biotype:protein_coding description:hypothetical protein	1
zma-miR172d-3p	KZM88277	3	-1	1	20	1211	1230	AGAAUCUUGAUGAUGCUGCA	::::: :::::.::::::	AACAGCAACAUCAGGAUUCU	Cleavage	cdna chromosome:ASM162521v1:7:26423800:26425071:1 gene:DCAR_025352 gene_biotype:protein_coding transcript_biotype:protein_coding description:hypothetical protein	1
aau-miR319	KZM91355	3.5	-1	1	21	700	719	UUGGACUGAAGGGAGCUCCCU	::::: : ::::::::::::.	AGGGAAC-CCCUUCAGUCCAG	Cleavage	cdna chromosome:ASM162521v1:6:24457369:24458289:1 gene:DCAR_021280 gene_biotype:protein_coding transcript_biotype:protein_coding description:hypothetical protein	1
aau-miR319	KZN01014	3.5	-1	1	21	697	716	UUGGACUGAAGGGAGCUCCCU	::::: :::::::::::::.	AGGGAA-UCCCUUCAGUCCAG	Cleavage	cdna chromosome:ASM162521v1:3:10809560:10810471:-1 gene:DCAR_009768 gene_biotype:protein_coding transcript_biotype:protein_coding description:hypothetical protein	1
aly-miR169m-3p	KZN07043	3.5	-1	1	19	100	117	GGCAGUCUUCUUGGCUAUC	::: :::::::.::.:::.	GAU-GCCAAGAGGAUUGCU	Cleavage	cdna chromosome:ASM162521v1:2:37892047:37893396:1 gene:DCAR_007880 gene_biotype:protein_coding transcript_biotype:protein_coding description:hypothetical protein	1
aly-miR319a-3p	KZM91355	3.5	-1	1	21	700	719	UUGGACUGAAGGGAGCUCCCU	::::: : ::::::::::::.	AGGGAAC-CCCUUCAGUCCAG	Cleavage	cdna chromosome:ASM162521v1:6:24457369:24458289:1 gene:DCAR_021280 gene_biotype:protein_coding transcript_biotype:protein_coding description:hypothetical protein	1
aly-miR319a-3p	KZN01014	3.5	-1	1	21	697	716	UUGGACUGAAGGGAGCUCCCU	::::: :::::::::::::.	AGGGAA-UCCCUUCAGUCCAG	Cleavage	cdna chromosome:ASM162521v1:3:10809560:10810471:-1 gene:DCAR_009768 gene_biotype:protein_coding transcript_biotype:protein_coding description:hypothetical protein	1
aly-miR319b-3p	KZN01014	3.5	-1	1	21	697	716	UUGGACUGAAGGGAGCUCCCU	::::: :::::::::::::.	AGGGAA-UCCCUUCAGUCCAG	Cleavage	cdna chromosome:ASM162521v1:3:10809560:10810471:-1 gene:DCAR_009768 gene_biotype:protein_coding transcript_biotype:protein_coding description:hypothetical protein	1
aly-miR319b-3p	KZM91355	3.5	-1	1	21	700	719	UUGGACUGAAGGGAGCUCCCU	::::: : ::::::::::::.	AGGGAAC-CCCUUCAGUCCAG	Cleavage	cdna chromosome:ASM162521v1:6:24457369:24458289:1 gene:DCAR_021280 gene_biotype:protein_coding transcript_biotype:protein_coding description:hypothetical protein	1
aly-miR319c-3p	KZM91355	3.5	-1	1	21	700	719	UUGGACUGAAGGGAGCUCCUU	:.::: : ::::::::::::.	AGGGAAC-CCCUUCAGUCCAG	Cleavage	cdna chromosome:ASM162521v1:6:24457369:24458289:1 gene:DCAR_021280 gene_biotype:protein_coding transcript_biotype:protein_coding description:hypothetical protein	1
aly-miR319d-3p	KZM91355	3.5	-1	1	21	700	719	UUGGACUGAAGGGAGCUCCUU	:.::: : ::::::::::::.	AGGGAAC-CCCUUCAGUCCAG	Cleavage	cdna chromosome:ASM162521v1:6:24457369:24458289:1 gene:DCAR_021280 gene_biotype:protein_coding transcript_biotype:protein_coding description:hypothetical protein	1
aly-miR3441-3p.2	KZN00654	3.5	-1	1	21	49	69	AACGACUUCAUCUUCUUUGCU	.::::::::::.:::: :	GAAGAAGAAGAUGAGGUCGAU	Cleavage	cdna chromosome:ASM162521v1:3:7270877:7271815:1 gene:DCAR_009408 gene_biotype:protein_coding transcript_biotype:protein_coding description:Transcription factor TCP19 [Source:Projected from Arabidopsis thaliana (AT5G51910) UniProtKB/Swiss-Prot;Acc:Q9LT89]	1
aly-miR835-5p	KZM97506	3.5	-1	1	21	297	317	UUCUUGCAUAUGUUCUUUAUC	:: :::::: ::.::.:::::	GAGAAAGAAAAUGUGUAAGAA	Cleavage	cdna chromosome:ASM162521v1:4:15353219:15354259:1 gene:DCAR_015132 gene_biotype:protein_coding transcript_biotype:protein_coding description:hypothetical protein	1
amg-miR319	KZM91355	3.5	-1	1	21	700	719	UUGGACUGAAGGGAGCUCCCU	::::: : ::::::::::::.	AGGGAAC-CCCUUCAGUCCAG	Cleavage	cdna chromosome:ASM162521v1:6:24457369:24458289:1 gene:DCAR_021280 gene_biotype:protein_coding transcript_biotype:protein_coding description:hypothetical protein	1
amg-miR319	KZN01014	3.5	-1	1	21	697	716	UUGGACUGAAGGGAGCUCCCU	::::: :::::::::::::.	AGGGAA-UCCCUUCAGUCCAG	Cleavage	cdna chromosome:ASM162521v1:3:10809560:10810471:-1 gene:DCAR_009768 gene_biotype:protein_coding transcript_biotype:protein_coding description:hypothetical protein	1
aqc-miR159	KZN07043	3.5	-1	1	21	1069	1089	UUUGGACUGAAGGGAGCUCUA	.:.: :::::::::::::	AGGGGGACCCUUCAGUCCAAU	Cleavage	cdna chromosome:ASM162521v1:2:37892047:37893396:1 gene:DCAR_007880 gene_biotype:protein_coding transcript_biotype:protein_coding description:hypothetical protein	1
aqc-miR159	KZM96345	3.5	-1	1	21	928	948	UUUGGACUGAAGGGAGCUCUA	.::: ::::::::::::.	AGGAGACCCCUUCAGUCCAGU	Cleavage	cdna chromosome:ASM162521v1:5:40253421:40254587:-1 gene:DCAR_019587 gene_biotype:protein_coding transcript_biotype:protein_coding description:hypothetical protein	1
aqc-miR172b	KZM88277	3.5	-1	1	21	1210	1230	GGAAUCUUGAUGAUGCUGCAU	::::: :::::.:::::.	GAACAGCAACAUCAGGAUUCU	Cleavage	cdna chromosome:ASM162521v1:7:26423800:26425071:1 gene:DCAR_025352 gene_biotype:protein_coding transcript_biotype:protein_coding description:hypothetical protein	1
aqc-miR319	KZM91355	3.5	-1	1	21	700	719	UUGGACUGAAGGGAGCUCCCU	::::: : ::::::::::::.	AGGGAAC-CCCUUCAGUCCAG	Cleavage	cdna chromosome:ASM162521v1:6:24457369:24458289:1 gene:DCAR_021280 gene_biotype:protein_coding transcript_biotype:protein_coding description:hypothetical protein	1
aqc-miR319	KZN01014	3.5	-1	1	21	697	716	UUGGACUGAAGGGAGCUCCCU	::::: :::::::::::::.	AGGGAA-UCCCUUCAGUCCAG	Cleavage	cdna chromosome:ASM162521v1:3:10809560:10810471:-1 gene:DCAR_009768 gene_biotype:protein_coding transcript_biotype:protein_coding description:hypothetical protein	1
aqu-miR-2016-5p	KZN00654	3.5	-1	1	22	61	82	UAGAUUGGGCUUGGUCGGCAGA	:.:::.::: .:::::::.	GAGGUCGAUCAAAUCCAAUCUG	Translation	cdna chromosome:ASM162521v1:3:7270877:7271815:1 gene:DCAR_009408 gene_biotype:protein_coding transcript_biotype:protein_coding description:Transcription factor TCP19 [Source:Projected from Arabidopsis thaliana (AT5G51910) UniProtKB/Swiss-Prot;Acc:Q9LT89]	1
ata-miR172c-3p	KZM88277	3.5	-1	1	21	1210	1230	GGAAUCUUGAUGAUGCUGCAU	::::: :::::.:::::.	GAACAGCAACAUCAGGAUUCU	Cleavage	cdna chromosome:ASM162521v1:7:26423800:26425071:1 gene:DCAR_025352 gene_biotype:protein_coding transcript_biotype:protein_coding description:hypothetical protein	1
ata-miR9674a-3p	KZM85865	3.5	-1	1	21	462	482	GUAAGAUGGCUGAUGCUAUGG	.:: :. ::::::::::::	UAGUAACGGCAGCCAUCUUAC	Cleavage	cdna chromosome:ASM162521v1:8:29432984:29434096:1 gene:DCAR_026713 gene_biotype:protein_coding transcript_biotype:protein_coding description:hypothetical protein	1
ath-miR172e-3p	KZM88277	3.5	-1	1	21	1210	1230	GGAAUCUUGAUGAUGCUGCAU	::::: :::::.:::::.	GAACAGCAACAUCAGGAUUCU	Cleavage	cdna chromosome:ASM162521v1:7:26423800:26425071:1 gene:DCAR_025352 gene_biotype:protein_coding transcript_biotype:protein_coding description:hypothetical protein	1
ath-miR319a	KZM91355	3.5	-1	1	21	700	719	UUGGACUGAAGGGAGCUCCCU	::::: : ::::::::::::.	AGGGAAC-CCCUUCAGUCCAG	Cleavage	cdna chromosome:ASM162521v1:6:24457369:24458289:1 gene:DCAR_021280 gene_biotype:protein_coding transcript_biotype:protein_coding description:hypothetical protein	1
ath-miR319a	KZN01014	3.5	-1	1	21	697	716	UUGGACUGAAGGGAGCUCCCU	::::: :::::::::::::.	AGGGAA-UCCCUUCAGUCCAG	Cleavage	cdna chromosome:ASM162521v1:3:10809560:10810471:-1 gene:DCAR_009768 gene_biotype:protein_coding transcript_biotype:protein_coding description:hypothetical protein	1
ath-miR319b	KZM91355	3.5	-1	1	21	700	719	UUGGACUGAAGGGAGCUCCCU	::::: : ::::::::::::.	AGGGAAC-CCCUUCAGUCCAG	Cleavage	cdna chromosome:ASM162521v1:6:24457369:24458289:1 gene:DCAR_021280 gene_biotype:protein_coding transcript_biotype:protein_coding description:hypothetical protein	1
ath-miR319b	KZN01014	3.5	-1	1	21	697	716	UUGGACUGAAGGGAGCUCCCU	::::: :::::::::::::.	AGGGAA-UCCCUUCAGUCCAG	Cleavage	cdna chromosome:ASM162521v1:3:10809560:10810471:-1 gene:DCAR_009768 gene_biotype:protein_coding transcript_biotype:protein_coding description:hypothetical protein	1
ath-miR319c	KZM91355	3.5	-1	1	21	700	719	UUGGACUGAAGGGAGCUCCUU	:.::: : ::::::::::::.	AGGGAAC-CCCUUCAGUCCAG	Cleavage	cdna chromosome:ASM162521v1:6:24457369:24458289:1 gene:DCAR_021280 gene_biotype:protein_coding transcript_biotype:protein_coding description:hypothetical protein	1
ath-miR414	KZM88277	3.5	-1	1	21	1236	1256	UCAUCUUCAUCAUCAUCGUCA	..::::.::. ::::::::	AAGUGAUGGUGGAGAAGAUGA	Cleavage	cdna chromosome:ASM162521v1:7:26423800:26425071:1 gene:DCAR_025352 gene_biotype:protein_coding transcript_biotype:protein_coding description:hypothetical protein	2
ath-miR779.1	KZM96345	3.5	-1	1	21	64	84	UUCUGCUAUGUUGCUGCUCAU	:::::::.::::: ::.:	ACAAGCAGCAGCAUAGGAGGA	Cleavage	cdna chromosome:ASM162521v1:5:40253421:40254587:-1 gene:DCAR_019587 gene_biotype:protein_coding transcript_biotype:protein_coding description:hypothetical protein	1
ath-miR835-5p	KZM97506	3.5	-1	1	21	297	317	UUCUUGCAUAUGUUCUUUAUC	:: :::::: ::.::.:::::	GAGAAAGAAAAUGUGUAAGAA	Cleavage	cdna chromosome:ASM162521v1:4:15353219:15354259:1 gene:DCAR_015132 gene_biotype:protein_coding transcript_biotype:protein_coding description:hypothetical protein	1
ath-miR837-5p	KZM89519	3.5	-1	1	21	640	660	AUCAGUUUCUUGUUCGUUUCA	:::: .:::::::::::	GCAAACAUGCAAGAAACUGAA	Cleavage	cdna chromosome:ASM162521v1:6:1520946:1522070:-1 gene:DCAR_023118 gene_biotype:protein_coding transcript_biotype:protein_coding description:hypothetical protein	1
ath-miR841a-5p	KZM91111	3.5	-1	1	21	873	893	UACGAGCCACUUGAAACUGAA	: :::::.:::::::.: :	AACCGUUUCGAGUGGCUUGCA	Cleavage	cdna chromosome:ASM162521v1:6:22272041:22273198:-1 gene:DCAR_021524 gene_biotype:protein_coding transcript_biotype:protein_coding description:hypothetical protein	1
bdi-miR172b	KZM88277	3.5	-1	1	21	1210	1230	GGAAUCUUGAUGAUGCUGCAU	::::: :::::.:::::.	GAACAGCAACAUCAGGAUUCU	Cleavage	cdna chromosome:ASM162521v1:7:26423800:26425071:1 gene:DCAR_025352 gene_biotype:protein_coding transcript_biotype:protein_coding description:hypothetical protein	1
bdi-miR319a	KZM98143	3.5	-1	1	21	316	336	UGAGGGAGCUUUCUUCUGUCC	:::: ::..::::.:.:.:	UCACAGCAGGGAGCUUCUUUA	Cleavage	cdna chromosome:ASM162521v1:4:21431750:21432511:1 gene:DCAR_014495 gene_biotype:protein_coding transcript_biotype:protein_coding description:hypothetical protein	1
bdi-miR319b-3p	KZM91355	3.5	-1	1	21	700	719	UUGGACUGAAGGGUGCUCCCU	::::: : ::::::::::::.	AGGGAAC-CCCUUCAGUCCAG	Cleavage	cdna chromosome:ASM162521v1:6:24457369:24458289:1 gene:DCAR_021280 gene_biotype:protein_coding transcript_biotype:protein_coding description:hypothetical protein	1
bdi-miR7716-3p	KZM93295	3.5	-1	1	24	43	66	UUCGUUCUUCUCCAGUAAUUGACC	::::::.:: :::::::: :::	UUUCAAUUGCUUGAGAAGAAAGAA	Cleavage	cdna chromosome:ASM162521v1:5:4564486:4565652:1 gene:DCAR_016540 gene_biotype:protein_coding transcript_biotype:protein_coding description:hypothetical protein	1
bdi-miR7717c-3p	KZM87523	3.5	-1	1	24	234	257	UUAGUUGACUGAGAAAUAGACGGU	::::.:::::.:::::.	AGCCAGGAUUUUUCAGUUAACUAG	Cleavage	cdna chromosome:ASM162521v1:7:17719469:17720302:-1 gene:DCAR_024657 gene_biotype:protein_coding transcript_biotype:protein_coding description:hypothetical protein	1
bdi-miR7757-3p.1	KZM85865	3.5	-1	1	21	1070	1090	GGUAGUUGAAUGUUUUGUUUA	..:::::.::::...:::.	CCGGCAAAAUAUUCGGUUACU	Cleavage	cdna chromosome:ASM162521v1:8:29432984:29434096:1 gene:DCAR_026713 gene_biotype:protein_coding transcript_biotype:protein_coding description:hypothetical protein	1
bna-miR172b	KZM88277	3.5	-1	1	21	1210	1230	GGAAUCUUGAUGAUGCUGCAU	::::: :::::.:::::.	GAACAGCAACAUCAGGAUUCU	Cleavage	cdna chromosome:ASM162521v1:7:26423800:26425071:1 gene:DCAR_025352 gene_biotype:protein_coding transcript_biotype:protein_coding description:hypothetical protein	1
bna-miR172c	KZM88277	3.5	-1	1	21	1210	1230	GGAAUCUUGAUGAUGCUGCAU	::::: :::::.:::::.	GAACAGCAACAUCAGGAUUCU	Cleavage	cdna chromosome:ASM162521v1:7:26423800:26425071:1 gene:DCAR_025352 gene_biotype:protein_coding transcript_biotype:protein_coding description:hypothetical protein	1
bra-miR172d-3p	KZM88277	3.5	-1	1	21	1210	1230	GGAAUCUUGAUGAUGCUGCAU	::::: :::::.:::::.	GAACAGCAACAUCAGGAUUCU	Cleavage	cdna chromosome:ASM162521v1:7:26423800:26425071:1 gene:DCAR_025352 gene_biotype:protein_coding transcript_biotype:protein_coding description:hypothetical protein	1
bra-miR319-3p	KZM91355	3.5	-1	1	21	700	719	UUGGACUGAAGGGAGCUCCCU	::::: : ::::::::::::.	AGGGAAC-CCCUUCAGUCCAG	Cleavage	cdna chromosome:ASM162521v1:6:24457369:24458289:1 gene:DCAR_021280 gene_biotype:protein_coding transcript_biotype:protein_coding description:hypothetical protein	1
bra-miR319-3p	KZN01014	3.5	-1	1	21	697	716	UUGGACUGAAGGGAGCUCCCU	::::: :::::::::::::.	AGGGAA-UCCCUUCAGUCCAG	Cleavage	cdna chromosome:ASM162521v1:3:10809560:10810471:-1 gene:DCAR_009768 gene_biotype:protein_coding transcript_biotype:protein_coding description:hypothetical protein	1
cca-miR319	KZN01014	3.5	-1	1	21	697	716	UUGGACUGAAGGGAGCUCCCU	::::: :::::::::::::.	AGGGAA-UCCCUUCAGUCCAG	Cleavage	cdna chromosome:ASM162521v1:3:10809560:10810471:-1 gene:DCAR_009768 gene_biotype:protein_coding transcript_biotype:protein_coding description:hypothetical protein	1
cca-miR319	KZM91355	3.5	-1	1	21	700	719	UUGGACUGAAGGGAGCUCCCU	::::: : ::::::::::::.	AGGGAAC-CCCUUCAGUCCAG	Cleavage	cdna chromosome:ASM162521v1:6:24457369:24458289:1 gene:DCAR_021280 gene_biotype:protein_coding transcript_biotype:protein_coding description:hypothetical protein	1
cca-miR6108e-3p	KZN07558	3.5	-1	1	23	346	368	AUCAAGGGUUCAGAUCUCUUCUU	::.:::::::.::.: :.:	CCCCAGGGAUCUGAGCCUUCGGU	Cleavage	cdna chromosome:ASM162521v1:2:41813946:41814464:-1 gene:DCAR_008395 gene_biotype:protein_coding transcript_biotype:protein_coding description:hypothetical protein	1
cca-miR6108f	KZM91355	3.5	-1	1	21	344	364	UAUGGUGAGAAGGGUAAGAAG	:::::::::.:::. :::	AAGCUUACCCUUUUCAUGAUA	Cleavage	cdna chromosome:ASM162521v1:6:24457369:24458289:1 gene:DCAR_021280 gene_biotype:protein_coding transcript_biotype:protein_coding description:hypothetical protein	1
cme-miR159b	KZN01014	3.5	-1	1	21	697	717	AUUGGAUUGAAGGGAGCUCCU	:::. ::::::::.::::.:	AGGGAAUCCCUUCAGUCCAGU	Cleavage	cdna chromosome:ASM162521v1:3:10809560:10810471:-1 gene:DCAR_009768 gene_biotype:protein_coding transcript_biotype:protein_coding description:hypothetical protein	1
cme-miR172a	KZM88277	3.5	-1	1	21	1210	1230	GGAAUCUUGAUGAUGCUGCAG	::::: :::::.:::::.	GAACAGCAACAUCAGGAUUCU	Cleavage	cdna chromosome:ASM162521v1:7:26423800:26425071:1 gene:DCAR_025352 gene_biotype:protein_coding transcript_biotype:protein_coding description:hypothetical protein	1
cme-miR172d	KZM88277	3.5	-1	1	21	1210	1230	GGAAUCUUGAUGAUGCUGCAU	::::: :::::.:::::.	GAACAGCAACAUCAGGAUUCU	Cleavage	cdna chromosome:ASM162521v1:7:26423800:26425071:1 gene:DCAR_025352 gene_biotype:protein_coding transcript_biotype:protein_coding description:hypothetical protein	1
cme-miR319a	KZM91355	3.5	-1	1	20	701	719	UUGGACUGAAGGGAGCUCCC	:::: : ::::::::::::.	GGGAAC-CCCUUCAGUCCAG	Cleavage	cdna chromosome:ASM162521v1:6:24457369:24458289:1 gene:DCAR_021280 gene_biotype:protein_coding transcript_biotype:protein_coding description:hypothetical protein	1
cme-miR319b	KZM91355	3.5	-1	1	20	701	719	UUGGACUGAAGGGAGCUCCC	:::: : ::::::::::::.	GGGAAC-CCCUUCAGUCCAG	Cleavage	cdna chromosome:ASM162521v1:6:24457369:24458289:1 gene:DCAR_021280 gene_biotype:protein_coding transcript_biotype:protein_coding description:hypothetical protein	1
cpa-miR319	KZM91355	3.5	-1	1	20	702	720	AUUGGACUGAAGGGAGCUCC	::: : ::::::::::::.:	GGAAC-CCCUUCAGUCCAGU	Cleavage	cdna chromosome:ASM162521v1:6:24457369:24458289:1 gene:DCAR_021280 gene_biotype:protein_coding transcript_biotype:protein_coding description:hypothetical protein	1
cpa-miR8146	KZM96345	3.5	-1	1	24	842	865	AGGAAGACGGUGAGUAGAAGCCAA	::: :.::.:::::::: :	UCGUGUUCAAUUCGCCGUCUUCAU	Cleavage	cdna chromosome:ASM162521v1:5:40253421:40254587:-1 gene:DCAR_019587 gene_biotype:protein_coding transcript_biotype:protein_coding description:hypothetical protein	1
cre-miR906-5p	KZM91111	3.5	-1	1	21	13	33	CGGUUGGUGGGCGUGAUCAGC	: ::::::. .:::::..:::	GAUGAUCAUCUCCACCGGCCG	Cleavage	cdna chromosome:ASM162521v1:6:22272041:22273198:-1 gene:DCAR_021524 gene_biotype:protein_coding transcript_biotype:protein_coding description:hypothetical protein	1
csi-miR319	KZN07043	3.5	-1	1	21	1069	1089	UUUGGACUGAAGGGAGCUCCU	:::.: :::::::::::::	AGGGGGACCCUUCAGUCCAAU	Cleavage	cdna chromosome:ASM162521v1:2:37892047:37893396:1 gene:DCAR_007880 gene_biotype:protein_coding transcript_biotype:protein_coding description:hypothetical protein	1
csi-miR319	KZM96345	3.5	-1	1	21	928	948	UUUGGACUGAAGGGAGCUCCU	::::: ::::::::::::.	AGGAGACCCCUUCAGUCCAGU	Cleavage	cdna chromosome:ASM162521v1:5:40253421:40254587:-1 gene:DCAR_019587 gene_biotype:protein_coding transcript_biotype:protein_coding description:hypothetical protein	1
ctr-miR319	KZM91355	3.5	-1	1	20	701	719	UUGGACUGAAGGGAGCUCCC	:::: : ::::::::::::.	GGGAAC-CCCUUCAGUCCAG	Cleavage	cdna chromosome:ASM162521v1:6:24457369:24458289:1 gene:DCAR_021280 gene_biotype:protein_coding transcript_biotype:protein_coding description:hypothetical protein	1
ddi-miR-7131c-3p	KZM87518	3.5	-1	1	21	706	726	CAUAUUAAUUUCAGCAGCCAU	: ::.::::::::::::	AACGAUGUUGAAAUUAAUAUU	Cleavage	cdna chromosome:ASM162521v1:7:17654510:17655547:-1 gene:DCAR_024652 gene_biotype:protein_coding transcript_biotype:protein_coding description:hypothetical protein	1
gma-miR1520p	KZM91111	3.5	-1	1	24	535	560	AUGUUGUUAUUGGAUGAUGA--CGGU	:.:: :::::::::.: ::::::.	AUCGGAUCAUCAUCCGAAAACAACGC	Cleavage	cdna chromosome:ASM162521v1:6:22272041:22273198:-1 gene:DCAR_021524 gene_biotype:protein_coding transcript_biotype:protein_coding description:hypothetical protein	1
gma-miR172c	KZM88277	3.5	-1	1	21	1210	1230	GGAAUCUUGAUGAUGCUGCAG	::::: :::::.:::::.	GAACAGCAACAUCAGGAUUCU	Cleavage	cdna chromosome:ASM162521v1:7:26423800:26425071:1 gene:DCAR_025352 gene_biotype:protein_coding transcript_biotype:protein_coding description:hypothetical protein	1
gma-miR172d	KZM88277	3.5	-1	1	24	1207	1230	GGAAUCUUGAUGAUGCUGCAGCAG	::::: :::::.:::::.	UCGGAACAGCAACAUCAGGAUUCU	Cleavage	cdna chromosome:ASM162521v1:7:26423800:26425071:1 gene:DCAR_025352 gene_biotype:protein_coding transcript_biotype:protein_coding description:hypothetical protein	1
gma-miR172e	KZM88277	3.5	-1	1	24	1207	1230	GGAAUCUUGAUGAUGCUGCAGCAG	::::: :::::.:::::.	UCGGAACAGCAACAUCAGGAUUCU	Cleavage	cdna chromosome:ASM162521v1:7:26423800:26425071:1 gene:DCAR_025352 gene_biotype:protein_coding transcript_biotype:protein_coding description:hypothetical protein	1
gma-miR172i-3p	KZM88277	3.5	-1	1	21	1210	1230	GGAAUCUUGAUGAUGCUGCAU	::::: :::::.:::::.	GAACAGCAACAUCAGGAUUCU	Cleavage	cdna chromosome:ASM162521v1:7:26423800:26425071:1 gene:DCAR_025352 gene_biotype:protein_coding transcript_biotype:protein_coding description:hypothetical protein	1
gma-miR172l	KZM88277	3.5	-1	1	21	1210	1230	GGAAUCUUGAUGAUGCUGCAU	::::: :::::.:::::.	GAACAGCAACAUCAGGAUUCU	Cleavage	cdna chromosome:ASM162521v1:7:26423800:26425071:1 gene:DCAR_025352 gene_biotype:protein_coding transcript_biotype:protein_coding description:hypothetical protein	1
gma-miR319a	KZM91355	3.5	-1	1	20	701	719	UUGGACUGAAGGGAGCUCCC	:::: : ::::::::::::.	GGGAAC-CCCUUCAGUCCAG	Cleavage	cdna chromosome:ASM162521v1:6:24457369:24458289:1 gene:DCAR_021280 gene_biotype:protein_coding transcript_biotype:protein_coding description:hypothetical protein	1
gma-miR319b	KZM91355	3.5	-1	1	20	701	719	UUGGACUGAAGGGAGCUCCC	:::: : ::::::::::::.	GGGAAC-CCCUUCAGUCCAG	Cleavage	cdna chromosome:ASM162521v1:6:24457369:24458289:1 gene:DCAR_021280 gene_biotype:protein_coding transcript_biotype:protein_coding description:hypothetical protein	1
gma-miR319e	KZM91355	3.5	-1	1	20	701	719	UUGGACUGAAGGGAGCUCCC	:::: : ::::::::::::.	GGGAAC-CCCUUCAGUCCAG	Cleavage	cdna chromosome:ASM162521v1:6:24457369:24458289:1 gene:DCAR_021280 gene_biotype:protein_coding transcript_biotype:protein_coding description:hypothetical protein	1
gma-miR319f	KZM91355	3.5	-1	1	20	697	719	UUGGACUGAAGGGG---CCUCUU	::::: :::::::::::::.	CAGAGGGAACCCCUUCAGUCCAG	Cleavage	cdna chromosome:ASM162521v1:6:24457369:24458289:1 gene:DCAR_021280 gene_biotype:protein_coding transcript_biotype:protein_coding description:hypothetical protein	1
gma-miR319g	KZM91355	3.5	-1	1	22	699	719	UUGGACUGAAGGGAGCUCCUUC	::.::: : ::::::::::::.	GAGGGAAC-CCCUUCAGUCCAG	Cleavage	cdna chromosome:ASM162521v1:6:24457369:24458289:1 gene:DCAR_021280 gene_biotype:protein_coding transcript_biotype:protein_coding description:hypothetical protein	1
gma-miR319h	KZN01014	3.5	-1	1	21	697	716	UUGGACUGAAGGGAGCUCCCU	::::: :::::::::::::.	AGGGAA-UCCCUUCAGUCCAG	Cleavage	cdna chromosome:ASM162521v1:3:10809560:10810471:-1 gene:DCAR_009768 gene_biotype:protein_coding transcript_biotype:protein_coding description:hypothetical protein	1
gma-miR319h	KZM91355	3.5	-1	1	21	700	719	UUGGACUGAAGGGAGCUCCCU	::::: : ::::::::::::.	AGGGAAC-CCCUUCAGUCCAG	Cleavage	cdna chromosome:ASM162521v1:6:24457369:24458289:1 gene:DCAR_021280 gene_biotype:protein_coding transcript_biotype:protein_coding description:hypothetical protein	1
gma-miR319i	KZM96345	3.5	-1	1	23	926	947	UUGGACUGAAGGGGAGCUCCUUC	:::::: :::::::::::::.	AAAGGAGA-CCCCUUCAGUCCAG	Cleavage	cdna chromosome:ASM162521v1:5:40253421:40254587:-1 gene:DCAR_019587 gene_biotype:protein_coding transcript_biotype:protein_coding description:hypothetical protein	1
gma-miR319i	KZN01014	3.5	-1	1	23	694	716	UUGGACUGAAGGGGAGCUCCUUC	:: :.: .::::::::::::.	CAAAGGGAAUCCCUUCAGUCCAG	Cleavage	cdna chromosome:ASM162521v1:3:10809560:10810471:-1 gene:DCAR_009768 gene_biotype:protein_coding transcript_biotype:protein_coding description:hypothetical protein	1
gma-miR319j	KZM91355	3.5	-1	1	21	700	719	UUGGACUGAAGGGAGCUCCCU	::::: : ::::::::::::.	AGGGAAC-CCCUUCAGUCCAG	Cleavage	cdna chromosome:ASM162521v1:6:24457369:24458289:1 gene:DCAR_021280 gene_biotype:protein_coding transcript_biotype:protein_coding description:hypothetical protein	1
gma-miR319j	KZN01014	3.5	-1	1	21	697	716	UUGGACUGAAGGGAGCUCCCU	::::: :::::::::::::.	AGGGAA-UCCCUUCAGUCCAG	Cleavage	cdna chromosome:ASM162521v1:3:10809560:10810471:-1 gene:DCAR_009768 gene_biotype:protein_coding transcript_biotype:protein_coding description:hypothetical protein	1
gma-miR319k	KZM91355	3.5	-1	1	21	700	719	UUGGACUGAAGGGAGCUCCCU	::::: : ::::::::::::.	AGGGAAC-CCCUUCAGUCCAG	Cleavage	cdna chromosome:ASM162521v1:6:24457369:24458289:1 gene:DCAR_021280 gene_biotype:protein_coding transcript_biotype:protein_coding description:hypothetical protein	1
gma-miR319k	KZN01014	3.5	-1	1	21	697	716	UUGGACUGAAGGGAGCUCCCU	::::: :::::::::::::.	AGGGAA-UCCCUUCAGUCCAG	Cleavage	cdna chromosome:ASM162521v1:3:10809560:10810471:-1 gene:DCAR_009768 gene_biotype:protein_coding transcript_biotype:protein_coding description:hypothetical protein	1
gma-miR319l	KZM91355	3.5	-1	1	22	699	719	UUGGACUGAAGGGAGCUCCUUC	::.::: : ::::::::::::.	GAGGGAAC-CCCUUCAGUCCAG	Cleavage	cdna chromosome:ASM162521v1:6:24457369:24458289:1 gene:DCAR_021280 gene_biotype:protein_coding transcript_biotype:protein_coding description:hypothetical protein	1
gma-miR319m	KZN01014	3.5	-1	1	21	697	716	UUGGACUGAAGGGAGCUCCCU	::::: :::::::::::::.	AGGGAA-UCCCUUCAGUCCAG	Cleavage	cdna chromosome:ASM162521v1:3:10809560:10810471:-1 gene:DCAR_009768 gene_biotype:protein_coding transcript_biotype:protein_coding description:hypothetical protein	1
gma-miR319m	KZM91355	3.5	-1	1	21	700	719	UUGGACUGAAGGGAGCUCCCU	::::: : ::::::::::::.	AGGGAAC-CCCUUCAGUCCAG	Cleavage	cdna chromosome:ASM162521v1:6:24457369:24458289:1 gene:DCAR_021280 gene_biotype:protein_coding transcript_biotype:protein_coding description:hypothetical protein	1
gma-miR396g	KZM89456	3.5	-1	1	21	282	302	UUCUUGAACUUCUUAUGCAUC	:.:: :::.::.:: ::::::	GGUGAAUAGGAGGUGCAAGAA	Cleavage	cdna chromosome:ASM162521v1:6:884976:885983:1 gene:DCAR_023181 gene_biotype:protein_coding transcript_biotype:protein_coding description:hypothetical protein	2
gra-miR8732	KZM88277	3.5	-1	1	24	941	964	GAAGAGUAUAGGGACUUAUGGCAU	: : ::::::::.: ::::: ::	UUCCGAUAAGUCCUUUUACUCCUC	Cleavage	cdna chromosome:ASM162521v1:7:26423800:26425071:1 gene:DCAR_025352 gene_biotype:protein_coding transcript_biotype:protein_coding description:hypothetical protein	1
gra-miR8743a	KZM83458	3.5	-1	1	24	938	961	UAUGAAAAGUUAUAAAAUGGUCAU	::::::::.: : ::::::	GGCUACAUUUUAUGAAUCUUCAUA	Cleavage	cdna chromosome:ASM162521v1:9:32064195:32065310:1 gene:DCAR_031027 gene_biotype:protein_coding transcript_biotype:protein_coding description:hypothetical protein	1
gra-miR8743a	KZM83459	3.5	-1	1	24	938	961	UAUGAAAAGUUAUAAAAUGGUCAU	::::::::.: : ::::::	GGCUACAUUUUAUGAAUCUUCAUA	Cleavage	cdna chromosome:ASM162521v1:9:32104425:32105540:1 gene:DCAR_031028 gene_biotype:protein_coding transcript_biotype:protein_coding description:hypothetical protein	1
gra-miR8771a	KZM91111	3.5	-1	1	21	90	110	GGAUUGUCGUUAGGGAGGUAA	:::: .:::::: :::::.:	AUACCCUCCUAACCACAAUUC	Cleavage	cdna chromosome:ASM162521v1:6:22272041:22273198:-1 gene:DCAR_021524 gene_biotype:protein_coding transcript_biotype:protein_coding description:hypothetical protein	1
gra-miR8771a	KZN04402	3.5	-1	1	21	588	608	GGAUUGUCGUUAGGGAGGUAA	:.: ...:::.::::::::	GCAUCAUUUUAAUGACAAUCC	Cleavage	cdna chromosome:ASM162521v1:2:10318482:10319684:1 gene:DCAR_005239 gene_biotype:protein_coding transcript_biotype:protein_coding description:hypothetical protein	1
gra-miR8771b	KZM91111	3.5	-1	1	21	90	110	GGAUUGUCGUUAGGGAGGUAA	:::: .:::::: :::::.:	AUACCCUCCUAACCACAAUUC	Cleavage	cdna chromosome:ASM162521v1:6:22272041:22273198:-1 gene:DCAR_021524 gene_biotype:protein_coding transcript_biotype:protein_coding description:hypothetical protein	1
gra-miR8771b	KZN04402	3.5	-1	1	21	588	608	GGAUUGUCGUUAGGGAGGUAA	:.: ...:::.::::::::	GCAUCAUUUUAAUGACAAUCC	Cleavage	cdna chromosome:ASM162521v1:2:10318482:10319684:1 gene:DCAR_005239 gene_biotype:protein_coding transcript_biotype:protein_coding description:hypothetical protein	1
hbr-miR319	KZM91355	3.5	-1	1	21	700	719	UUGGACUGAAGGGAGCUCCCU	::::: : ::::::::::::.	AGGGAAC-CCCUUCAGUCCAG	Cleavage	cdna chromosome:ASM162521v1:6:24457369:24458289:1 gene:DCAR_021280 gene_biotype:protein_coding transcript_biotype:protein_coding description:hypothetical protein	1
hbr-miR319	KZN01014	3.5	-1	1	21	697	716	UUGGACUGAAGGGAGCUCCCU	::::: :::::::::::::.	AGGGAA-UCCCUUCAGUCCAG	Cleavage	cdna chromosome:ASM162521v1:3:10809560:10810471:-1 gene:DCAR_009768 gene_biotype:protein_coding transcript_biotype:protein_coding description:hypothetical protein	1
hme-miR-2765	KZM87519	3.5	-1	1	22	700	721	UGGUAACUCCACCACCGUUGGC	:. :::: :: :::::::.:.:	GUGAACGAUGUUGGAGUUGCUA	Cleavage	cdna chromosome:ASM162521v1:7:17689195:17690229:-1 gene:DCAR_024653 gene_biotype:protein_coding transcript_biotype:protein_coding description:hypothetical protein	1
hme-miR-9b	KZM97506	3.5	-1	1	22	903	924	UCUUUGGUUUUCUAGCUGUAUG	:.:::::: :::..:::.::	GCUGCAGCUACAAAGUCAAGGA	Cleavage	cdna chromosome:ASM162521v1:4:15353219:15354259:1 gene:DCAR_015132 gene_biotype:protein_coding transcript_biotype:protein_coding description:hypothetical protein	1
mdm-miR172i	KZM88277	3.5	-1	1	21	1210	1230	GGAAUCUUGAUGAUGCUGCAU	::::: :::::.:::::.	GAACAGCAACAUCAGGAUUCU	Cleavage	cdna chromosome:ASM162521v1:7:26423800:26425071:1 gene:DCAR_025352 gene_biotype:protein_coding transcript_biotype:protein_coding description:hypothetical protein	1
mdm-miR172j	KZM88277	3.5	-1	1	21	1210	1230	GGAAUCUUGAUGAUGCUGCAU	::::: :::::.:::::.	GAACAGCAACAUCAGGAUUCU	Cleavage	cdna chromosome:ASM162521v1:7:26423800:26425071:1 gene:DCAR_025352 gene_biotype:protein_coding transcript_biotype:protein_coding description:hypothetical protein	1
mdm-miR172k	KZM88277	3.5	-1	1	21	1210	1230	GGAAUCUUGAUGAUGCUGCAU	::::: :::::.:::::.	GAACAGCAACAUCAGGAUUCU	Cleavage	cdna chromosome:ASM162521v1:7:26423800:26425071:1 gene:DCAR_025352 gene_biotype:protein_coding transcript_biotype:protein_coding description:hypothetical protein	1
mdm-miR172l	KZM88277	3.5	-1	1	21	1210	1230	GGAAUCUUGAUGAUGCUGCAG	::::: :::::.:::::.	GAACAGCAACAUCAGGAUUCU	Cleavage	cdna chromosome:ASM162521v1:7:26423800:26425071:1 gene:DCAR_025352 gene_biotype:protein_coding transcript_biotype:protein_coding description:hypothetical protein	1
mdm-miR319a	KZM91355	3.5	-1	1	21	700	719	UUGGACUGAAGGGAGCUCCCU	::::: : ::::::::::::.	AGGGAAC-CCCUUCAGUCCAG	Cleavage	cdna chromosome:ASM162521v1:6:24457369:24458289:1 gene:DCAR_021280 gene_biotype:protein_coding transcript_biotype:protein_coding description:hypothetical protein	1
mdm-miR319a	KZN01014	3.5	-1	1	21	697	716	UUGGACUGAAGGGAGCUCCCU	::::: :::::::::::::.	AGGGAA-UCCCUUCAGUCCAG	Cleavage	cdna chromosome:ASM162521v1:3:10809560:10810471:-1 gene:DCAR_009768 gene_biotype:protein_coding transcript_biotype:protein_coding description:hypothetical protein	1
mdm-miR319b	KZN01014	3.5	-1	1	21	697	716	UUGGACUGAAGGGAGCUCCCU	::::: :::::::::::::.	AGGGAA-UCCCUUCAGUCCAG	Cleavage	cdna chromosome:ASM162521v1:3:10809560:10810471:-1 gene:DCAR_009768 gene_biotype:protein_coding transcript_biotype:protein_coding description:hypothetical protein	1
mdm-miR319b	KZM91355	3.5	-1	1	21	700	719	UUGGACUGAAGGGAGCUCCCU	::::: : ::::::::::::.	AGGGAAC-CCCUUCAGUCCAG	Cleavage	cdna chromosome:ASM162521v1:6:24457369:24458289:1 gene:DCAR_021280 gene_biotype:protein_coding transcript_biotype:protein_coding description:hypothetical protein	1
mes-miR172e	KZM88277	3.5	-1	1	21	1210	1230	GGAAUCUUGAUGAUGCUGCAG	::::: :::::.:::::.	GAACAGCAACAUCAGGAUUCU	Cleavage	cdna chromosome:ASM162521v1:7:26423800:26425071:1 gene:DCAR_025352 gene_biotype:protein_coding transcript_biotype:protein_coding description:hypothetical protein	1
mes-miR172f	KZM88277	3.5	-1	1	21	1210	1230	GGAAUCUUGAUGAUGCUGCAG	::::: :::::.:::::.	GAACAGCAACAUCAGGAUUCU	Cleavage	cdna chromosome:ASM162521v1:7:26423800:26425071:1 gene:DCAR_025352 gene_biotype:protein_coding transcript_biotype:protein_coding description:hypothetical protein	1
mes-miR319a	KZM91355	3.5	-1	1	21	700	719	UUGGACUGAAGGGAGCUCCCU	::::: : ::::::::::::.	AGGGAAC-CCCUUCAGUCCAG	Cleavage	cdna chromosome:ASM162521v1:6:24457369:24458289:1 gene:DCAR_021280 gene_biotype:protein_coding transcript_biotype:protein_coding description:hypothetical protein	1
mes-miR319a	KZN01014	3.5	-1	1	21	697	716	UUGGACUGAAGGGAGCUCCCU	::::: :::::::::::::.	AGGGAA-UCCCUUCAGUCCAG	Cleavage	cdna chromosome:ASM162521v1:3:10809560:10810471:-1 gene:DCAR_009768 gene_biotype:protein_coding transcript_biotype:protein_coding description:hypothetical protein	1
mes-miR319b	KZN01014	3.5	-1	1	21	697	716	UUGGACUGAAGGGAGCUCCCU	::::: :::::::::::::.	AGGGAA-UCCCUUCAGUCCAG	Cleavage	cdna chromosome:ASM162521v1:3:10809560:10810471:-1 gene:DCAR_009768 gene_biotype:protein_coding transcript_biotype:protein_coding description:hypothetical protein	1
mes-miR319b	KZM91355	3.5	-1	1	21	700	719	UUGGACUGAAGGGAGCUCCCU	::::: : ::::::::::::.	AGGGAAC-CCCUUCAGUCCAG	Cleavage	cdna chromosome:ASM162521v1:6:24457369:24458289:1 gene:DCAR_021280 gene_biotype:protein_coding transcript_biotype:protein_coding description:hypothetical protein	1
mes-miR319c	KZM91355	3.5	-1	1	21	700	719	UUGGACUGAAGGGAGCUCCCU	::::: : ::::::::::::.	AGGGAAC-CCCUUCAGUCCAG	Cleavage	cdna chromosome:ASM162521v1:6:24457369:24458289:1 gene:DCAR_021280 gene_biotype:protein_coding transcript_biotype:protein_coding description:hypothetical protein	1
mes-miR319c	KZN01014	3.5	-1	1	21	697	716	UUGGACUGAAGGGAGCUCCCU	::::: :::::::::::::.	AGGGAA-UCCCUUCAGUCCAG	Cleavage	cdna chromosome:ASM162521v1:3:10809560:10810471:-1 gene:DCAR_009768 gene_biotype:protein_coding transcript_biotype:protein_coding description:hypothetical protein	1
mes-miR319d	KZM91355	3.5	-1	1	21	700	719	UUGGACUGAAGGGAGCUCCCU	::::: : ::::::::::::.	AGGGAAC-CCCUUCAGUCCAG	Cleavage	cdna chromosome:ASM162521v1:6:24457369:24458289:1 gene:DCAR_021280 gene_biotype:protein_coding transcript_biotype:protein_coding description:hypothetical protein	1
mes-miR319d	KZN01014	3.5	-1	1	21	697	716	UUGGACUGAAGGGAGCUCCCU	::::: :::::::::::::.	AGGGAA-UCCCUUCAGUCCAG	Cleavage	cdna chromosome:ASM162521v1:3:10809560:10810471:-1 gene:DCAR_009768 gene_biotype:protein_coding transcript_biotype:protein_coding description:hypothetical protein	1
mes-miR319e	KZN01014	3.5	-1	1	21	697	716	UUGGACUGAAGGGAGCUCCCU	::::: :::::::::::::.	AGGGAA-UCCCUUCAGUCCAG	Cleavage	cdna chromosome:ASM162521v1:3:10809560:10810471:-1 gene:DCAR_009768 gene_biotype:protein_coding transcript_biotype:protein_coding description:hypothetical protein	1
mes-miR319e	KZM91355	3.5	-1	1	21	700	719	UUGGACUGAAGGGAGCUCCCU	::::: : ::::::::::::.	AGGGAAC-CCCUUCAGUCCAG	Cleavage	cdna chromosome:ASM162521v1:6:24457369:24458289:1 gene:DCAR_021280 gene_biotype:protein_coding transcript_biotype:protein_coding description:hypothetical protein	1
mes-miR319f	KZM91355	3.5	-1	1	21	700	719	UUGGACUGAAGGGAGCUCCUU	:.::: : ::::::::::::.	AGGGAAC-CCCUUCAGUCCAG	Cleavage	cdna chromosome:ASM162521v1:6:24457369:24458289:1 gene:DCAR_021280 gene_biotype:protein_coding transcript_biotype:protein_coding description:hypothetical protein	1
mes-miR319g	KZM91355	3.5	-1	1	21	700	719	UUGGACUGAAGGGAGCUCCUU	:.::: : ::::::::::::.	AGGGAAC-CCCUUCAGUCCAG	Cleavage	cdna chromosome:ASM162521v1:6:24457369:24458289:1 gene:DCAR_021280 gene_biotype:protein_coding transcript_biotype:protein_coding description:hypothetical protein	1
mes-miR319h	KZM96345	3.5	-1	1	21	928	948	CUUGGACUGAAGGGAGCUCCU	::::: ::::::::::::.	AGGAGACCCCUUCAGUCCAGU	Cleavage	cdna chromosome:ASM162521v1:5:40253421:40254587:-1 gene:DCAR_019587 gene_biotype:protein_coding transcript_biotype:protein_coding description:hypothetical protein	1
mes-miR319h	KZN07043	3.5	-1	1	21	1069	1089	CUUGGACUGAAGGGAGCUCCU	:::.: :::::::::::::	AGGGGGACCCUUCAGUCCAAU	Cleavage	cdna chromosome:ASM162521v1:2:37892047:37893396:1 gene:DCAR_007880 gene_biotype:protein_coding transcript_biotype:protein_coding description:hypothetical protein	1
mtr-miR168a	KZN08369	3.5	-1	1	21	51	71	UUGCUUGGUGCUGGUCGGGAA	:::.: :::.:::::::: ::	UUCUCAACCGGCACCAAGGAA	Cleavage	cdna chromosome:ASM162521v1:1:5725446:5725997:1 gene:DCAR_000915 gene_biotype:protein_coding transcript_biotype:protein_coding description:hypothetical protein	1
mtr-miR168a	KZN08367	3.5	-1	1	21	75	95	UUGCUUGGUGCUGGUCGGGAA	:::.: :::.:::::::: ::	UUCUCAACCGGCACCAAGGAA	Cleavage	cdna chromosome:ASM162521v1:1:5699841:5700416:-1 gene:DCAR_000913 gene_biotype:protein_coding transcript_biotype:protein_coding description:hypothetical protein	1
mtr-miR168a	KZN08368	3.5	-1	1	21	327	347	UUGCUUGGUGCUGGUCGGGAA	:::.: :::.:::::::: ::	UUCUCAACCGGCACCAAGGAA	Cleavage	cdna chromosome:ASM162521v1:1:5706375:5709518:-1 gene:DCAR_000914 gene_biotype:protein_coding transcript_biotype:protein_coding description:hypothetical protein	1
mtr-miR168a	KZN08357	3.5	-1	1	21	51	71	UUGCUUGGUGCUGGUCGGGAA	:::.: :::.:::::::: ::	UUCUCAACCGGCACCAAGGAA	Cleavage	cdna chromosome:ASM162521v1:1:5569869:5570411:-1 gene:DCAR_000903 gene_biotype:protein_coding transcript_biotype:protein_coding description:hypothetical protein	1
mtr-miR2111e-3p	KZN05846	3.5	-1	1	21	907	927	AGCCUUGGGAUGCUGAUUAUC	:::: :::::..::::: :	UCUAAUAAGCAUUUCAAGGGU	Cleavage	cdna chromosome:ASM162521v1:2:27715713:27717203:-1 gene:DCAR_006683 gene_biotype:protein_coding transcript_biotype:protein_coding description:hypothetical protein	1
mtr-miR319a-3p	KZM91355	3.5	-1	1	20	701	719	UUGGACUGAAGGGAGCUCCC	:::: : ::::::::::::.	GGGAAC-CCCUUCAGUCCAG	Cleavage	cdna chromosome:ASM162521v1:6:24457369:24458289:1 gene:DCAR_021280 gene_biotype:protein_coding transcript_biotype:protein_coding description:hypothetical protein	1
mtr-miR319b-3p	KZM91355	3.5	-1	1	20	701	719	UUGGACUGAAGGGAGCUCCC	:::: : ::::::::::::.	GGGAAC-CCCUUCAGUCCAG	Cleavage	cdna chromosome:ASM162521v1:6:24457369:24458289:1 gene:DCAR_021280 gene_biotype:protein_coding transcript_biotype:protein_coding description:hypothetical protein	1
mtr-miR319c-3p	KZM91355	3.5	-1	1	21	700	719	UUGGACUGAAGGGAGCUCCCA	:::: : ::::::::::::.	AGGGAAC-CCCUUCAGUCCAG	Cleavage	cdna chromosome:ASM162521v1:6:24457369:24458289:1 gene:DCAR_021280 gene_biotype:protein_coding transcript_biotype:protein_coding description:hypothetical protein	1
mtr-miR319d-3p	KZN01014	3.5	-1	1	21	697	716	UUGGACUGAAGGGAGCUCCCU	::::: :::::::::::::.	AGGGAA-UCCCUUCAGUCCAG	Cleavage	cdna chromosome:ASM162521v1:3:10809560:10810471:-1 gene:DCAR_009768 gene_biotype:protein_coding transcript_biotype:protein_coding description:hypothetical protein	1
mtr-miR319d-3p	KZM91355	3.5	-1	1	21	700	719	UUGGACUGAAGGGAGCUCCCU	::::: : ::::::::::::.	AGGGAAC-CCCUUCAGUCCAG	Cleavage	cdna chromosome:ASM162521v1:6:24457369:24458289:1 gene:DCAR_021280 gene_biotype:protein_coding transcript_biotype:protein_coding description:hypothetical protein	1
mtr-miR5206b	KZN08360	3.5	-1	1	22	33	54	GUGGGAUCCGUUGAUGGGUUAC	:: ::: ::.:::::::::	CCAAGCCAACAGCGGAUCCCAA	Cleavage	cdna chromosome:ASM162521v1:1:5651853:5652476:-1 gene:DCAR_000906 gene_biotype:protein_coding transcript_biotype:protein_coding description:hypothetical protein	1
mtr-miR5290	KZM89519	3.5	-1	1	24	783	806	AAUUUGGAGAGAGAUAGACACAUA	::.::::::: ::: ::::	UCCAAGUUUAUCUCUAUCCCAAUU	Cleavage	cdna chromosome:ASM162521v1:6:1520946:1522070:-1 gene:DCAR_023118 gene_biotype:protein_coding transcript_biotype:protein_coding description:hypothetical protein	1
nta-miR172j	KZM88277	3.5	-1	1	21	1210	1230	GGAAUCUUGAUGAUGCUGCAU	::::: :::::.:::::.	GAACAGCAACAUCAGGAUUCU	Cleavage	cdna chromosome:ASM162521v1:7:26423800:26425071:1 gene:DCAR_025352 gene_biotype:protein_coding transcript_biotype:protein_coding description:hypothetical protein	1
nta-miR319a	KZN01014	3.5	-1	1	21	697	716	UUGGACUGAAGGGAGCUCCCU	::::: :::::::::::::.	AGGGAA-UCCCUUCAGUCCAG	Cleavage	cdna chromosome:ASM162521v1:3:10809560:10810471:-1 gene:DCAR_009768 gene_biotype:protein_coding transcript_biotype:protein_coding description:hypothetical protein	1
nta-miR319a	KZM91355	3.5	-1	1	21	700	719	UUGGACUGAAGGGAGCUCCCU	::::: : ::::::::::::.	AGGGAAC-CCCUUCAGUCCAG	Cleavage	cdna chromosome:ASM162521v1:6:24457369:24458289:1 gene:DCAR_021280 gene_biotype:protein_coding transcript_biotype:protein_coding description:hypothetical protein	1
nta-miR319b	KZN01014	3.5	-1	1	21	697	716	UUGGACUGAAGGGAGCUCCCU	::::: :::::::::::::.	AGGGAA-UCCCUUCAGUCCAG	Cleavage	cdna chromosome:ASM162521v1:3:10809560:10810471:-1 gene:DCAR_009768 gene_biotype:protein_coding transcript_biotype:protein_coding description:hypothetical protein	1
nta-miR319b	KZM91355	3.5	-1	1	21	700	719	UUGGACUGAAGGGAGCUCCCU	::::: : ::::::::::::.	AGGGAAC-CCCUUCAGUCCAG	Cleavage	cdna chromosome:ASM162521v1:6:24457369:24458289:1 gene:DCAR_021280 gene_biotype:protein_coding transcript_biotype:protein_coding description:hypothetical protein	1
osa-miR1320-5p	KZM88362	3.5	-1	1	21	318	338	UGGAACGGAGGAAUUUUAUAG	: ::.:: :::::::: :.::	CGAUGAACUUCCUCCGCUUCA	Cleavage	cdna chromosome:ASM162521v1:7:27208287:27209231:1 gene:DCAR_025437 gene_biotype:protein_coding transcript_biotype:protein_coding description:hypothetical protein	1
osa-miR159c	KZN01014	3.5	-1	1	21	697	717	AUUGGAUUGAAGGGAGCUCCA	::. ::::::::.::::.:	AGGGAAUCCCUUCAGUCCAGU	Cleavage	cdna chromosome:ASM162521v1:3:10809560:10810471:-1 gene:DCAR_009768 gene_biotype:protein_coding transcript_biotype:protein_coding description:hypothetical protein	1
osa-miR159d	KZN01014	3.5	-1	1	21	697	717	AUUGGAUUGAAGGGAGCUCCG	::. ::::::::.::::.:	AGGGAAUCCCUUCAGUCCAGU	Cleavage	cdna chromosome:ASM162521v1:3:10809560:10810471:-1 gene:DCAR_009768 gene_biotype:protein_coding transcript_biotype:protein_coding description:hypothetical protein	1
osa-miR159e	KZN01014	3.5	-1	1	21	697	717	AUUGGAUUGAAGGGAGCUCCU	:::. ::::::::.::::.:	AGGGAAUCCCUUCAGUCCAGU	Cleavage	cdna chromosome:ASM162521v1:3:10809560:10810471:-1 gene:DCAR_009768 gene_biotype:protein_coding transcript_biotype:protein_coding description:hypothetical protein	1
osa-miR172b	KZM88277	3.5	-1	1	21	1210	1230	GGAAUCUUGAUGAUGCUGCAU	::::: :::::.:::::.	GAACAGCAACAUCAGGAUUCU	Cleavage	cdna chromosome:ASM162521v1:7:26423800:26425071:1 gene:DCAR_025352 gene_biotype:protein_coding transcript_biotype:protein_coding description:hypothetical protein	1
osa-miR319a-3p.2-3p	KZM91355	3.5	-1	1	20	701	719	UUGGACUGAAGGGUGCUCCC	:::: : ::::::::::::.	GGGAAC-CCCUUCAGUCCAG	Cleavage	cdna chromosome:ASM162521v1:6:24457369:24458289:1 gene:DCAR_021280 gene_biotype:protein_coding transcript_biotype:protein_coding description:hypothetical protein	1
osa-miR319b	KZM91355	3.5	-1	1	20	701	719	UUGGACUGAAGGGUGCUCCC	:::: : ::::::::::::.	GGGAAC-CCCUUCAGUCCAG	Cleavage	cdna chromosome:ASM162521v1:6:24457369:24458289:1 gene:DCAR_021280 gene_biotype:protein_coding transcript_biotype:protein_coding description:hypothetical protein	1
osa-miR396f-3p	KZM89456	3.5	-1	1	24	374	397	AUAGUUCAAGAAAGUCCUUGGAAA	:: :.::::: :::.::::..::	UUGCUAAGGAGUUUUUUGAGUUAC	Cleavage	cdna chromosome:ASM162521v1:6:884976:885983:1 gene:DCAR_023181 gene_biotype:protein_coding transcript_biotype:protein_coding description:hypothetical protein	1
osa-miR817	KZN08368	3.5	-1	1	21	253	273	UCCAACUUGAGGCCCGAUUGA	: .::.: :::::::: ::::	UGGAUUGUGCCUCAAGGUGGA	Cleavage	cdna chromosome:ASM162521v1:1:5706375:5709518:-1 gene:DCAR_000914 gene_biotype:protein_coding transcript_biotype:protein_coding description:hypothetical protein	1
ppt-miR1223h	KZN08359	3.5	-1	1	21	158	178	UUGUAGAGUCACGCACCUCUG	:::::: :::::.: ::.:::	CAGAGGGGCGUGGCACUGCAA	Cleavage	cdna chromosome:ASM162521v1:1:5618881:5619345:-1 gene:DCAR_000905 gene_biotype:protein_coding transcript_biotype:protein_coding description:hypothetical protein	1
ppt-miR1223h	KZN08366	3.5	-1	1	21	122	142	UUGUAGAGUCACGCACCUCUG	:.:::: :::::.: ::.:::	CGGAGGGGCGUGGCACUGCAA	Cleavage	cdna chromosome:ASM162521v1:1:5692374:5692802:-1 gene:DCAR_000912 gene_biotype:protein_coding transcript_biotype:protein_coding description:hypothetical protein	1
ppt-miR1223h	KZN08370	3.5	-1	1	21	122	142	UUGUAGAGUCACGCACCUCUG	:.:::: :::::.: ::.:::	CGGAGGGGCGUGGCACUGCAA	Cleavage	cdna chromosome:ASM162521v1:1:5735316:5735744:1 gene:DCAR_000916 gene_biotype:protein_coding transcript_biotype:protein_coding description:hypothetical protein	1
ppt-miR1223i	KZN08359	3.5	-1	1	21	158	178	UUGUAGAGUCACGCACCUCUG	:::::: :::::.: ::.:::	CAGAGGGGCGUGGCACUGCAA	Cleavage	cdna chromosome:ASM162521v1:1:5618881:5619345:-1 gene:DCAR_000905 gene_biotype:protein_coding transcript_biotype:protein_coding description:hypothetical protein	1
ppt-miR1223i	KZN08366	3.5	-1	1	21	122	142	UUGUAGAGUCACGCACCUCUG	:.:::: :::::.: ::.:::	CGGAGGGGCGUGGCACUGCAA	Cleavage	cdna chromosome:ASM162521v1:1:5692374:5692802:-1 gene:DCAR_000912 gene_biotype:protein_coding transcript_biotype:protein_coding description:hypothetical protein	1
ppt-miR1223i	KZN08370	3.5	-1	1	21	122	142	UUGUAGAGUCACGCACCUCUG	:.:::: :::::.: ::.:::	CGGAGGGGCGUGGCACUGCAA	Cleavage	cdna chromosome:ASM162521v1:1:5735316:5735744:1 gene:DCAR_000916 gene_biotype:protein_coding transcript_biotype:protein_coding description:hypothetical protein	1
ppt-miR319a	KZM96345	3.5	-1	1	20	929	948	CUUGGACUGAAGGGAGCUCC	:::: ::::::::::::.	GGAGACCCCUUCAGUCCAGU	Cleavage	cdna chromosome:ASM162521v1:5:40253421:40254587:-1 gene:DCAR_019587 gene_biotype:protein_coding transcript_biotype:protein_coding description:hypothetical protein	1
ppt-miR319a	KZN07043	3.5	-1	1	20	1070	1089	CUUGGACUGAAGGGAGCUCC	::.: :::::::::::::	GGGGGACCCUUCAGUCCAAU	Cleavage	cdna chromosome:ASM162521v1:2:37892047:37893396:1 gene:DCAR_007880 gene_biotype:protein_coding transcript_biotype:protein_coding description:hypothetical protein	1
ppt-miR319b	KZN07043	3.5	-1	1	20	1070	1089	CUUGGACUGAAGGGAGCUCC	::.: :::::::::::::	GGGGGACCCUUCAGUCCAAU	Cleavage	cdna chromosome:ASM162521v1:2:37892047:37893396:1 gene:DCAR_007880 gene_biotype:protein_coding transcript_biotype:protein_coding description:hypothetical protein	1
ppt-miR319b	KZM96345	3.5	-1	1	20	929	948	CUUGGACUGAAGGGAGCUCC	:::: ::::::::::::.	GGAGACCCCUUCAGUCCAGU	Cleavage	cdna chromosome:ASM162521v1:5:40253421:40254587:-1 gene:DCAR_019587 gene_biotype:protein_coding transcript_biotype:protein_coding description:hypothetical protein	1
ppt-miR319c	KZN07043	3.5	-1	1	21	1069	1089	CUUGGACUGAAGGGAGCUCCC	::.: :::::::::::::	AGGGGGACCCUUCAGUCCAAU	Cleavage	cdna chromosome:ASM162521v1:2:37892047:37893396:1 gene:DCAR_007880 gene_biotype:protein_coding transcript_biotype:protein_coding description:hypothetical protein	1
ppt-miR319c	KZM96345	3.5	-1	1	21	928	948	CUUGGACUGAAGGGAGCUCCC	:::: ::::::::::::.	AGGAGACCCCUUCAGUCCAGU	Cleavage	cdna chromosome:ASM162521v1:5:40253421:40254587:-1 gene:DCAR_019587 gene_biotype:protein_coding transcript_biotype:protein_coding description:hypothetical protein	1
ppt-miR319d-3p	KZM96345	3.5	-1	1	21	928	948	CUUGGACUGAAGGGAGCUCCC	:::: ::::::::::::.	AGGAGACCCCUUCAGUCCAGU	Cleavage	cdna chromosome:ASM162521v1:5:40253421:40254587:-1 gene:DCAR_019587 gene_biotype:protein_coding transcript_biotype:protein_coding description:hypothetical protein	1
ppt-miR319d-3p	KZN07043	3.5	-1	1	21	1069	1089	CUUGGACUGAAGGGAGCUCCC	::.: :::::::::::::	AGGGGGACCCUUCAGUCCAAU	Cleavage	cdna chromosome:ASM162521v1:2:37892047:37893396:1 gene:DCAR_007880 gene_biotype:protein_coding transcript_biotype:protein_coding description:hypothetical protein	1
ppt-miR319e	KZN07043	3.5	-1	1	21	1069	1089	CUUGGACUGAAGGGAGCUCCC	::.: :::::::::::::	AGGGGGACCCUUCAGUCCAAU	Cleavage	cdna chromosome:ASM162521v1:2:37892047:37893396:1 gene:DCAR_007880 gene_biotype:protein_coding transcript_biotype:protein_coding description:hypothetical protein	1
ppt-miR319e	KZM96345	3.5	-1	1	21	928	948	CUUGGACUGAAGGGAGCUCCC	:::: ::::::::::::.	AGGAGACCCCUUCAGUCCAGU	Cleavage	cdna chromosome:ASM162521v1:5:40253421:40254587:-1 gene:DCAR_019587 gene_biotype:protein_coding transcript_biotype:protein_coding description:hypothetical protein	1
pta-miR159a	KZN01014	3.5	-1	1	20	697	716	UUGGAUUGAAGGGAGCUCCA	::. ::::::::.::::.	AGGGAAUCCCUUCAGUCCAG	Cleavage	cdna chromosome:ASM162521v1:3:10809560:10810471:-1 gene:DCAR_009768 gene_biotype:protein_coding transcript_biotype:protein_coding description:hypothetical protein	1
pta-miR319	KZM91355	3.5	-1	1	19	702	719	UUGGACUGAAGGGAGCUCC	::: : ::::::::::::.	GGAAC-CCCUUCAGUCCAG	Cleavage	cdna chromosome:ASM162521v1:6:24457369:24458289:1 gene:DCAR_021280 gene_biotype:protein_coding transcript_biotype:protein_coding description:hypothetical protein	1
ptc-miR172d	KZM88277	3.5	-1	1	21	1210	1230	GGAAUCUUGAUGAUGCUGCAU	::::: :::::.:::::.	GAACAGCAACAUCAGGAUUCU	Cleavage	cdna chromosome:ASM162521v1:7:26423800:26425071:1 gene:DCAR_025352 gene_biotype:protein_coding transcript_biotype:protein_coding description:hypothetical protein	1
ptc-miR172e	KZM88277	3.5	-1	1	21	1210	1230	GGAAUCUUGAUGAUGCUGCAU	::::: :::::.:::::.	GAACAGCAACAUCAGGAUUCU	Cleavage	cdna chromosome:ASM162521v1:7:26423800:26425071:1 gene:DCAR_025352 gene_biotype:protein_coding transcript_biotype:protein_coding description:hypothetical protein	1
ptc-miR172g-3p	KZM88277	3.5	-1	1	21	1210	1230	GGAAUCUUGAUGAUGCUGCAG	::::: :::::.:::::.	GAACAGCAACAUCAGGAUUCU	Cleavage	cdna chromosome:ASM162521v1:7:26423800:26425071:1 gene:DCAR_025352 gene_biotype:protein_coding transcript_biotype:protein_coding description:hypothetical protein	1
ptc-miR172h-3p	KZM88277	3.5	-1	1	21	1210	1230	GGAAUCUUGAUGAUGCUGCAG	::::: :::::.:::::.	GAACAGCAACAUCAGGAUUCU	Cleavage	cdna chromosome:ASM162521v1:7:26423800:26425071:1 gene:DCAR_025352 gene_biotype:protein_coding transcript_biotype:protein_coding description:hypothetical protein	1
ptc-miR319a	KZM91355	3.5	-1	1	20	701	719	UUGGACUGAAGGGAGCUCCC	:::: : ::::::::::::.	GGGAAC-CCCUUCAGUCCAG	Cleavage	cdna chromosome:ASM162521v1:6:24457369:24458289:1 gene:DCAR_021280 gene_biotype:protein_coding transcript_biotype:protein_coding description:hypothetical protein	1
ptc-miR319b	KZM91355	3.5	-1	1	20	701	719	UUGGACUGAAGGGAGCUCCC	:::: : ::::::::::::.	GGGAAC-CCCUUCAGUCCAG	Cleavage	cdna chromosome:ASM162521v1:6:24457369:24458289:1 gene:DCAR_021280 gene_biotype:protein_coding transcript_biotype:protein_coding description:hypothetical protein	1
ptc-miR319c	KZM91355	3.5	-1	1	20	701	719	UUGGACUGAAGGGAGCUCCC	:::: : ::::::::::::.	GGGAAC-CCCUUCAGUCCAG	Cleavage	cdna chromosome:ASM162521v1:6:24457369:24458289:1 gene:DCAR_021280 gene_biotype:protein_coding transcript_biotype:protein_coding description:hypothetical protein	1
ptc-miR319d	KZM91355	3.5	-1	1	20	701	719	UUGGACUGAAGGGAGCUCCC	:::: : ::::::::::::.	GGGAAC-CCCUUCAGUCCAG	Cleavage	cdna chromosome:ASM162521v1:6:24457369:24458289:1 gene:DCAR_021280 gene_biotype:protein_coding transcript_biotype:protein_coding description:hypothetical protein	1
ptc-miR319i	KZN01014	3.5	-1	1	20	697	716	UUGGGCUGAAGGGAGCUCCC	::. :::::::::.:::.	AGGGAAUCCCUUCAGUCCAG	Cleavage	cdna chromosome:ASM162521v1:3:10809560:10810471:-1 gene:DCAR_009768 gene_biotype:protein_coding transcript_biotype:protein_coding description:hypothetical protein	1
ptc-miR6466-5p	KZN08363	3.5	-1	1	21	303	323	UCUGGUAUGAGCAUUUGAUGA	::.:: :.::.:.:::::::.	UCGUCCAGUGUUUAUACCAGG	Cleavage	cdna chromosome:ASM162521v1:1:5666478:5666948:-1 gene:DCAR_000909 gene_biotype:protein_coding transcript_biotype:protein_coding description:hypothetical protein	1
ptc-miR6466-5p	KZN08368	3.5	-1	1	21	222	242	UCUGGUAUGAGCAUUUGAUGA	::.:: :.::.:.:::::::.	UCGUCCAGUGUUUAUACCAGG	Cleavage	cdna chromosome:ASM162521v1:1:5706375:5709518:-1 gene:DCAR_000914 gene_biotype:protein_coding transcript_biotype:protein_coding description:hypothetical protein	1
pvu-miR319c	KZM91355	3.5	-1	1	21	700	719	UUGGACUGAAGGGAGCUCCUU	:.::: : ::::::::::::.	AGGGAAC-CCCUUCAGUCCAG	Cleavage	cdna chromosome:ASM162521v1:6:24457369:24458289:1 gene:DCAR_021280 gene_biotype:protein_coding transcript_biotype:protein_coding description:hypothetical protein	1
rco-miR172	KZM88277	3.5	-1	1	21	1210	1230	GGAAUCUUGAUGAUGCUGCAG	::::: :::::.:::::.	GAACAGCAACAUCAGGAUUCU	Cleavage	cdna chromosome:ASM162521v1:7:26423800:26425071:1 gene:DCAR_025352 gene_biotype:protein_coding transcript_biotype:protein_coding description:hypothetical protein	1
rco-miR319a	KZN01014	3.5	-1	1	21	697	716	UUGGACUGAAGGGAGCUCCCU	::::: :::::::::::::.	AGGGAA-UCCCUUCAGUCCAG	Cleavage	cdna chromosome:ASM162521v1:3:10809560:10810471:-1 gene:DCAR_009768 gene_biotype:protein_coding transcript_biotype:protein_coding description:hypothetical protein	1
rco-miR319a	KZM91355	3.5	-1	1	21	700	719	UUGGACUGAAGGGAGCUCCCU	::::: : ::::::::::::.	AGGGAAC-CCCUUCAGUCCAG	Cleavage	cdna chromosome:ASM162521v1:6:24457369:24458289:1 gene:DCAR_021280 gene_biotype:protein_coding transcript_biotype:protein_coding description:hypothetical protein	1
rco-miR319b	KZN01014	3.5	-1	1	21	697	716	UUGGACUGAAGGGAGCUCCCU	::::: :::::::::::::.	AGGGAA-UCCCUUCAGUCCAG	Cleavage	cdna chromosome:ASM162521v1:3:10809560:10810471:-1 gene:DCAR_009768 gene_biotype:protein_coding transcript_biotype:protein_coding description:hypothetical protein	1
rco-miR319b	KZM91355	3.5	-1	1	21	700	719	UUGGACUGAAGGGAGCUCCCU	::::: : ::::::::::::.	AGGGAAC-CCCUUCAGUCCAG	Cleavage	cdna chromosome:ASM162521v1:6:24457369:24458289:1 gene:DCAR_021280 gene_biotype:protein_coding transcript_biotype:protein_coding description:hypothetical protein	1
rco-miR319c	KZN01014	3.5	-1	1	21	697	716	UUGGACUGAAGGGAGCUCCCU	::::: :::::::::::::.	AGGGAA-UCCCUUCAGUCCAG	Cleavage	cdna chromosome:ASM162521v1:3:10809560:10810471:-1 gene:DCAR_009768 gene_biotype:protein_coding transcript_biotype:protein_coding description:hypothetical protein	1
rco-miR319c	KZM91355	3.5	-1	1	21	700	719	UUGGACUGAAGGGAGCUCCCU	::::: : ::::::::::::.	AGGGAAC-CCCUUCAGUCCAG	Cleavage	cdna chromosome:ASM162521v1:6:24457369:24458289:1 gene:DCAR_021280 gene_biotype:protein_coding transcript_biotype:protein_coding description:hypothetical protein	1
rco-miR319d	KZM91355	3.5	-1	1	21	700	719	UUGGACUGAAGGGAGCUCCUU	:.::: : ::::::::::::.	AGGGAAC-CCCUUCAGUCCAG	Cleavage	cdna chromosome:ASM162521v1:6:24457369:24458289:1 gene:DCAR_021280 gene_biotype:protein_coding transcript_biotype:protein_coding description:hypothetical protein	1
sbi-miR172b	KZM88277	3.5	-1	1	20	1211	1230	GGAAUCUUGAUGAUGCUGCA	::::: :::::.:::::.	AACAGCAACAUCAGGAUUCU	Cleavage	cdna chromosome:ASM162521v1:7:26423800:26425071:1 gene:DCAR_025352 gene_biotype:protein_coding transcript_biotype:protein_coding description:hypothetical protein	1
sbi-miR319a	KZM91355	3.5	-1	1	20	701	719	UUGGACUGAAGGGUGCUCCC	:::: : ::::::::::::.	GGGAAC-CCCUUCAGUCCAG	Cleavage	cdna chromosome:ASM162521v1:6:24457369:24458289:1 gene:DCAR_021280 gene_biotype:protein_coding transcript_biotype:protein_coding description:hypothetical protein	1
sbi-miR319b	KZM91355	3.5	-1	1	20	701	719	UUGGACUGAAGGGUGCUCCC	:::: : ::::::::::::.	GGGAAC-CCCUUCAGUCCAG	Cleavage	cdna chromosome:ASM162521v1:6:24457369:24458289:1 gene:DCAR_021280 gene_biotype:protein_coding transcript_biotype:protein_coding description:hypothetical protein	1
sbi-miR6235-5p	KZM89519	3.5	-1	1	24	932	955	UUGUGAGAGAAAAAUACUGUUGGC	:: :::::: ::::.::::::	CCCCUCAGUAUCCUUCUUUCACAA	Cleavage	cdna chromosome:ASM162521v1:6:1520946:1522070:-1 gene:DCAR_023118 gene_biotype:protein_coding transcript_biotype:protein_coding description:hypothetical protein	1
sly-miR319a	KZN07043	3.5	-1	1	20	1070	1089	CUUGGACUGAAGGGAGCUCC	::.: :::::::::::::	GGGGGACCCUUCAGUCCAAU	Cleavage	cdna chromosome:ASM162521v1:2:37892047:37893396:1 gene:DCAR_007880 gene_biotype:protein_coding transcript_biotype:protein_coding description:hypothetical protein	1
sly-miR319a	KZM96345	3.5	-1	1	20	929	948	CUUGGACUGAAGGGAGCUCC	:::: ::::::::::::.	GGAGACCCCUUCAGUCCAGU	Cleavage	cdna chromosome:ASM162521v1:5:40253421:40254587:-1 gene:DCAR_019587 gene_biotype:protein_coding transcript_biotype:protein_coding description:hypothetical protein	1
sly-miR319b	KZN01014	3.5	-1	1	21	697	716	UUGGACUGAAGGGAGCUCCCU	::::: :::::::::::::.	AGGGAA-UCCCUUCAGUCCAG	Cleavage	cdna chromosome:ASM162521v1:3:10809560:10810471:-1 gene:DCAR_009768 gene_biotype:protein_coding transcript_biotype:protein_coding description:hypothetical protein	1
sly-miR319b	KZM91355	3.5	-1	1	21	700	719	UUGGACUGAAGGGAGCUCCCU	::::: : ::::::::::::.	AGGGAAC-CCCUUCAGUCCAG	Cleavage	cdna chromosome:ASM162521v1:6:24457369:24458289:1 gene:DCAR_021280 gene_biotype:protein_coding transcript_biotype:protein_coding description:hypothetical protein	1
sly-miR319c-3p	KZM91355	3.5	-1	1	21	700	719	UUGGACUGAAGGGAGCUCCUU	:.::: : ::::::::::::.	AGGGAAC-CCCUUCAGUCCAG	Cleavage	cdna chromosome:ASM162521v1:6:24457369:24458289:1 gene:DCAR_021280 gene_biotype:protein_coding transcript_biotype:protein_coding description:hypothetical protein	1
smo-miR1088-3p	KZN08388	3.5	-1	1	21	342	362	GCGUGCUCUUUUUCUUCUGUC	.:::::::..:::.:.:.:	UGCAGAAGAGGAAGGGUAUGA	Cleavage	cdna chromosome:ASM162521v1:1:5988147:5988557:1 gene:DCAR_000934 gene_biotype:protein_coding transcript_biotype:protein_coding description:hypothetical protein	1
smo-miR1115-5p	KZN05846	3.5	-1	1	21	437	457	UGAGCUCAGGCACUUUGGUGG	::.:::.::::..: ::::::	CCGCCAGAGUGUUUCAGCUCA	Cleavage	cdna chromosome:ASM162521v1:2:27715713:27717203:-1 gene:DCAR_006683 gene_biotype:protein_coding transcript_biotype:protein_coding description:hypothetical protein	1
ssp-miR1128	KZM98143	3.5	-1	1	21	361	382	UACUACUCCCUCC-GUCCCAAA	:::::: :::::::::.:::	GGUGGGACAGGAGGGAGUGGUA	Cleavage	cdna chromosome:ASM162521v1:4:21431750:21432511:1 gene:DCAR_014495 gene_biotype:protein_coding transcript_biotype:protein_coding description:hypothetical protein	1
stu-miR172d-3p	KZM88277	3.5	-1	1	21	1210	1230	GGAAUCUUGAUGAUGCUGCAG	::::: :::::.:::::.	GAACAGCAACAUCAGGAUUCU	Cleavage	cdna chromosome:ASM162521v1:7:26423800:26425071:1 gene:DCAR_025352 gene_biotype:protein_coding transcript_biotype:protein_coding description:hypothetical protein	1
stu-miR319-3p	KZN01014	3.5	-1	1	21	695	716	UUGGACUGAAGGG-UUCCCUUC	::::::: ::::::::::::.	AAAGGGAAUCCCUUCAGUCCAG	Cleavage	cdna chromosome:ASM162521v1:3:10809560:10810471:-1 gene:DCAR_009768 gene_biotype:protein_coding transcript_biotype:protein_coding description:hypothetical protein	1
stu-miR319a-3p	KZM91355	3.5	-1	1	21	700	719	UUGGACUGAAGGGAGCUCCCU	::::: : ::::::::::::.	AGGGAAC-CCCUUCAGUCCAG	Cleavage	cdna chromosome:ASM162521v1:6:24457369:24458289:1 gene:DCAR_021280 gene_biotype:protein_coding transcript_biotype:protein_coding description:hypothetical protein	1
stu-miR319a-3p	KZN01014	3.5	-1	1	21	697	716	UUGGACUGAAGGGAGCUCCCU	::::: :::::::::::::.	AGGGAA-UCCCUUCAGUCCAG	Cleavage	cdna chromosome:ASM162521v1:3:10809560:10810471:-1 gene:DCAR_009768 gene_biotype:protein_coding transcript_biotype:protein_coding description:hypothetical protein	1
stu-miR7983-5p	KZM89456	3.5	-1	1	24	365	388	UAAAGUCUUUAGCGACAUUGGUUC	:::::.:::::.:: :::	CACUAAAUGUUGCUAAGGAGUUUU	Cleavage	cdna chromosome:ASM162521v1:6:884976:885983:1 gene:DCAR_023181 gene_biotype:protein_coding transcript_biotype:protein_coding description:hypothetical protein	1
tae-miR319	KZM91355	3.5	-1	1	21	700	719	UUGGACUGAAGGGAGCUCCCU	::::: : ::::::::::::.	AGGGAAC-CCCUUCAGUCCAG	Cleavage	cdna chromosome:ASM162521v1:6:24457369:24458289:1 gene:DCAR_021280 gene_biotype:protein_coding transcript_biotype:protein_coding description:hypothetical protein	1
tae-miR319	KZN01014	3.5	-1	1	21	697	716	UUGGACUGAAGGGAGCUCCCU	::::: :::::::::::::.	AGGGAA-UCCCUUCAGUCCAG	Cleavage	cdna chromosome:ASM162521v1:3:10809560:10810471:-1 gene:DCAR_009768 gene_biotype:protein_coding transcript_biotype:protein_coding description:hypothetical protein	1
tae-miR397-5p	KZM85695	3.5	-1	1	21	51	70	UCACCGGCGCUGCACACAAUG	.:::: ::: ::::::::::	GGUUGU-UGCCGCGCCGGUGA	Translation	cdna chromosome:ASM162521v1:8:27942790:27943494:1 gene:DCAR_026883 gene_biotype:protein_coding transcript_biotype:protein_coding description:hypothetical protein	1
tcc-miR172a	KZM88277	3.5	-1	1	20	1211	1230	GGAAUCUUGAUGAUGCUGCA	::::: :::::.:::::.	AACAGCAACAUCAGGAUUCU	Cleavage	cdna chromosome:ASM162521v1:7:26423800:26425071:1 gene:DCAR_025352 gene_biotype:protein_coding transcript_biotype:protein_coding description:hypothetical protein	1
tcc-miR172c	KZM88277	3.5	-1	1	21	1210	1230	GGAAUCUUGAUGAUGCUGCAU	::::: :::::.:::::.	GAACAGCAACAUCAGGAUUCU	Cleavage	cdna chromosome:ASM162521v1:7:26423800:26425071:1 gene:DCAR_025352 gene_biotype:protein_coding transcript_biotype:protein_coding description:hypothetical protein	1
tcc-miR319	KZN07043	3.5	-1	1	21	1069	1089	UUUGGACUGAAGGGAGCUCCU	:::.: :::::::::::::	AGGGGGACCCUUCAGUCCAAU	Cleavage	cdna chromosome:ASM162521v1:2:37892047:37893396:1 gene:DCAR_007880 gene_biotype:protein_coding transcript_biotype:protein_coding description:hypothetical protein	1
tcc-miR319	KZM96345	3.5	-1	1	21	928	948	UUUGGACUGAAGGGAGCUCCU	::::: ::::::::::::.	AGGAGACCCCUUCAGUCCAGU	Cleavage	cdna chromosome:ASM162521v1:5:40253421:40254587:-1 gene:DCAR_019587 gene_biotype:protein_coding transcript_biotype:protein_coding description:hypothetical protein	1
vun-miR319a	KZN01014	3.5	-1	1	21	697	716	UUGGACUGAAGGGAGCUCCCU	::::: :::::::::::::.	AGGGAA-UCCCUUCAGUCCAG	Cleavage	cdna chromosome:ASM162521v1:3:10809560:10810471:-1 gene:DCAR_009768 gene_biotype:protein_coding transcript_biotype:protein_coding description:hypothetical protein	1
vun-miR319a	KZM91355	3.5	-1	1	21	700	719	UUGGACUGAAGGGAGCUCCCU	::::: : ::::::::::::.	AGGGAAC-CCCUUCAGUCCAG	Cleavage	cdna chromosome:ASM162521v1:6:24457369:24458289:1 gene:DCAR_021280 gene_biotype:protein_coding transcript_biotype:protein_coding description:hypothetical protein	1
vun-miR319b	KZN07043	3.5	-1	1	21	1069	1089	CUUGGACUGAAGGGAGCUCCU	:::.: :::::::::::::	AGGGGGACCCUUCAGUCCAAU	Cleavage	cdna chromosome:ASM162521v1:2:37892047:37893396:1 gene:DCAR_007880 gene_biotype:protein_coding transcript_biotype:protein_coding description:hypothetical protein	1
vun-miR319b	KZM96345	3.5	-1	1	21	928	948	CUUGGACUGAAGGGAGCUCCU	::::: ::::::::::::.	AGGAGACCCCUUCAGUCCAGU	Cleavage	cdna chromosome:ASM162521v1:5:40253421:40254587:-1 gene:DCAR_019587 gene_biotype:protein_coding transcript_biotype:protein_coding description:hypothetical protein	1
vvi-miR172c	KZM88277	3.5	-1	1	21	1210	1230	GGAAUCUUGAUGAUGCUGCAG	::::: :::::.:::::.	GAACAGCAACAUCAGGAUUCU	Cleavage	cdna chromosome:ASM162521v1:7:26423800:26425071:1 gene:DCAR_025352 gene_biotype:protein_coding transcript_biotype:protein_coding description:hypothetical protein	1
vvi-miR319b	KZN01014	3.5	-1	1	21	697	716	UUGGACUGAAGGGAGCUCCCU	::::: :::::::::::::.	AGGGAA-UCCCUUCAGUCCAG	Cleavage	cdna chromosome:ASM162521v1:3:10809560:10810471:-1 gene:DCAR_009768 gene_biotype:protein_coding transcript_biotype:protein_coding description:hypothetical protein	1
vvi-miR319b	KZM91355	3.5	-1	1	21	700	719	UUGGACUGAAGGGAGCUCCCU	::::: : ::::::::::::.	AGGGAAC-CCCUUCAGUCCAG	Cleavage	cdna chromosome:ASM162521v1:6:24457369:24458289:1 gene:DCAR_021280 gene_biotype:protein_coding transcript_biotype:protein_coding description:hypothetical protein	1
vvi-miR319c	KZM91355	3.5	-1	1	21	700	719	UUGGACUGAAGGGAGCUCCCU	::::: : ::::::::::::.	AGGGAAC-CCCUUCAGUCCAG	Cleavage	cdna chromosome:ASM162521v1:6:24457369:24458289:1 gene:DCAR_021280 gene_biotype:protein_coding transcript_biotype:protein_coding description:hypothetical protein	1
vvi-miR319c	KZN01014	3.5	-1	1	21	697	716	UUGGACUGAAGGGAGCUCCCU	::::: :::::::::::::.	AGGGAA-UCCCUUCAGUCCAG	Cleavage	cdna chromosome:ASM162521v1:3:10809560:10810471:-1 gene:DCAR_009768 gene_biotype:protein_coding transcript_biotype:protein_coding description:hypothetical protein	1
vvi-miR319e	KZM96345	3.5	-1	1	21	928	948	UUUGGACUGAAGGGAGCUCCU	::::: ::::::::::::.	AGGAGACCCCUUCAGUCCAGU	Cleavage	cdna chromosome:ASM162521v1:5:40253421:40254587:-1 gene:DCAR_019587 gene_biotype:protein_coding transcript_biotype:protein_coding description:hypothetical protein	1
vvi-miR319e	KZN07043	3.5	-1	1	21	1069	1089	UUUGGACUGAAGGGAGCUCCU	:::.: :::::::::::::	AGGGGGACCCUUCAGUCCAAU	Cleavage	cdna chromosome:ASM162521v1:2:37892047:37893396:1 gene:DCAR_007880 gene_biotype:protein_coding transcript_biotype:protein_coding description:hypothetical protein	1
vvi-miR319f	KZM91355	3.5	-1	1	21	700	719	UUGGACUGAAGGGAGCUCCCU	::::: : ::::::::::::.	AGGGAAC-CCCUUCAGUCCAG	Cleavage	cdna chromosome:ASM162521v1:6:24457369:24458289:1 gene:DCAR_021280 gene_biotype:protein_coding transcript_biotype:protein_coding description:hypothetical protein	1
vvi-miR319f	KZN01014	3.5	-1	1	21	697	716	UUGGACUGAAGGGAGCUCCCU	::::: :::::::::::::.	AGGGAA-UCCCUUCAGUCCAG	Cleavage	cdna chromosome:ASM162521v1:3:10809560:10810471:-1 gene:DCAR_009768 gene_biotype:protein_coding transcript_biotype:protein_coding description:hypothetical protein	1
vvi-miR319g	KZM91355	3.5	-1	1	21	700	719	UUGGACUGAAGGGAGCUCCCA	:::: : ::::::::::::.	AGGGAAC-CCCUUCAGUCCAG	Cleavage	cdna chromosome:ASM162521v1:6:24457369:24458289:1 gene:DCAR_021280 gene_biotype:protein_coding transcript_biotype:protein_coding description:hypothetical protein	1
zma-miR159g-3p	KZM88362	3.5	-1	1	21	320	340	UUUGGAGUGAAGGGAGUUCUG	:::::.::: :.::.:::.	AUGAACUUCCUCCGCUUCAAG	Translation	cdna chromosome:ASM162521v1:7:27208287:27209231:1 gene:DCAR_025437 gene_biotype:protein_coding transcript_biotype:protein_coding description:hypothetical protein	1
zma-miR172e	KZM88277	3.5	-1	1	21	1210	1230	GGAAUCUUGAUGAUGCUGCAU	::::: :::::.:::::.	GAACAGCAACAUCAGGAUUCU	Cleavage	cdna chromosome:ASM162521v1:7:26423800:26425071:1 gene:DCAR_025352 gene_biotype:protein_coding transcript_biotype:protein_coding description:hypothetical protein	1
zma-miR319a-3p	KZM91355	3.5	-1	1	20	701	719	UUGGACUGAAGGGUGCUCCC	:::: : ::::::::::::.	GGGAAC-CCCUUCAGUCCAG	Cleavage	cdna chromosome:ASM162521v1:6:24457369:24458289:1 gene:DCAR_021280 gene_biotype:protein_coding transcript_biotype:protein_coding description:hypothetical protein	1
zma-miR319b-3p	KZM91355	3.5	-1	1	20	701	719	UUGGACUGAAGGGUGCUCCC	:::: : ::::::::::::.	GGGAAC-CCCUUCAGUCCAG	Cleavage	cdna chromosome:ASM162521v1:6:24457369:24458289:1 gene:DCAR_021280 gene_biotype:protein_coding transcript_biotype:protein_coding description:hypothetical protein	1
zma-miR319c-3p	KZM91355	3.5	-1	1	20	701	719	UUGGACUGAAGGGUGCUCCC	:::: : ::::::::::::.	GGGAAC-CCCUUCAGUCCAG	Cleavage	cdna chromosome:ASM162521v1:6:24457369:24458289:1 gene:DCAR_021280 gene_biotype:protein_coding transcript_biotype:protein_coding description:hypothetical protein	1
zma-miR319d-3p	KZM91355	3.5	-1	1	20	701	719	UUGGACUGAAGGGUGCUCCC	:::: : ::::::::::::.	GGGAAC-CCCUUCAGUCCAG	Cleavage	cdna chromosome:ASM162521v1:6:24457369:24458289:1 gene:DCAR_021280 gene_biotype:protein_coding transcript_biotype:protein_coding description:hypothetical protein	1
aau-miR172	KZN04402	4	-1	1	23	1168	1190	UGAGAAUCUUGAUGAUGCUGCAU	::: .::::::::: :::	UUCUUGCACUAUCAAGAUUAUCA	Cleavage	cdna chromosome:ASM162521v1:2:10318482:10319684:1 gene:DCAR_005239 gene_biotype:protein_coding transcript_biotype:protein_coding description:hypothetical protein	1
ahy-miR156b-3p	KZM83458	4	-1	1	21	628	648	GCUCUCUAAGCUUCUGUCAUC	.::::: . :.::.::::::	CGUGACACGUGUUUGGAGAGC	Cleavage	cdna chromosome:ASM162521v1:9:32064195:32065310:1 gene:DCAR_031027 gene_biotype:protein_coding transcript_biotype:protein_coding description:hypothetical protein	1
ahy-miR156b-3p	KZM83459	4	-1	1	21	628	648	GCUCUCUAAGCUUCUGUCAUC	.::::: . :.::.::::::	CGUGACACGUGUUUGGAGAGC	Cleavage	cdna chromosome:ASM162521v1:9:32104425:32105540:1 gene:DCAR_031028 gene_biotype:protein_coding transcript_biotype:protein_coding description:hypothetical protein	1
ahy-miR159	KZN07043	4	-1	1	21	1069	1089	UUUGGAUUGAAGGGAGCUCUA	.:.: :::::::.:::::	AGGGGGACCCUUCAGUCCAAU	Cleavage	cdna chromosome:ASM162521v1:2:37892047:37893396:1 gene:DCAR_007880 gene_biotype:protein_coding transcript_biotype:protein_coding description:hypothetical protein	1
ahy-miR159	KZM96345	4	-1	1	21	928	948	UUUGGAUUGAAGGGAGCUCUA	.::: :::::::.::::.	AGGAGACCCCUUCAGUCCAGU	Cleavage	cdna chromosome:ASM162521v1:5:40253421:40254587:-1 gene:DCAR_019587 gene_biotype:protein_coding transcript_biotype:protein_coding description:hypothetical protein	1
ahy-miR3514-5p	KZM87519	4	-1	1	22	492	513	AGGAUUCUGUAUUAACGGUGGA	:::.:: :.::.::::::.::	UCCGCCUAUGAUGCAGAAUUCU	Cleavage	cdna chromosome:ASM162521v1:7:17689195:17690229:-1 gene:DCAR_024653 gene_biotype:protein_coding transcript_biotype:protein_coding description:hypothetical protein	1
aly-miR157b-3p	KZM83458	4	-1	1	22	627	648	GCUCUCUAAGCUUCUGUCAUCA	.::::: . :.::.::::::	ACGUGACACGUGUUUGGAGAGC	Cleavage	cdna chromosome:ASM162521v1:9:32064195:32065310:1 gene:DCAR_031027 gene_biotype:protein_coding transcript_biotype:protein_coding description:hypothetical protein	1
aly-miR157b-3p	KZM83459	4	-1	1	22	627	648	GCUCUCUAAGCUUCUGUCAUCA	.::::: . :.::.::::::	ACGUGACACGUGUUUGGAGAGC	Cleavage	cdna chromosome:ASM162521v1:9:32104425:32105540:1 gene:DCAR_031028 gene_biotype:protein_coding transcript_biotype:protein_coding description:hypothetical protein	1
aly-miR159a-3p	KZN07043	4	-1	1	21	1069	1089	UUUGGAUUGAAGGGAGCUCUA	.:.: :::::::.:::::	AGGGGGACCCUUCAGUCCAAU	Cleavage	cdna chromosome:ASM162521v1:2:37892047:37893396:1 gene:DCAR_007880 gene_biotype:protein_coding transcript_biotype:protein_coding description:hypothetical protein	1
aly-miR159a-3p	KZM96345	4	-1	1	21	928	948	UUUGGAUUGAAGGGAGCUCUA	.::: :::::::.::::.	AGGAGACCCCUUCAGUCCAGU	Cleavage	cdna chromosome:ASM162521v1:5:40253421:40254587:-1 gene:DCAR_019587 gene_biotype:protein_coding transcript_biotype:protein_coding description:hypothetical protein	1
aly-miR159b-3p	KZN07043	4	-1	1	21	1069	1089	UUUGGAUUGAAGGGAGCUCUU	:.:.: :::::::.:::::	AGGGGGACCCUUCAGUCCAAU	Cleavage	cdna chromosome:ASM162521v1:2:37892047:37893396:1 gene:DCAR_007880 gene_biotype:protein_coding transcript_biotype:protein_coding description:hypothetical protein	1
aly-miR159b-3p	KZM96345	4	-1	1	21	928	948	UUUGGAUUGAAGGGAGCUCUU	:.::: :::::::.::::.	AGGAGACCCCUUCAGUCCAGU	Cleavage	cdna chromosome:ASM162521v1:5:40253421:40254587:-1 gene:DCAR_019587 gene_biotype:protein_coding transcript_biotype:protein_coding description:hypothetical protein	1
aly-miR159c-3p	KZN07043	4	-1	1	21	1069	1089	UUUGGAUUGAAGGGAGCUCCU	:::.: :::::::.:::::	AGGGGGACCCUUCAGUCCAAU	Cleavage	cdna chromosome:ASM162521v1:2:37892047:37893396:1 gene:DCAR_007880 gene_biotype:protein_coding transcript_biotype:protein_coding description:hypothetical protein	1
aly-miR159c-3p	KZM96345	4	-1	1	21	928	948	UUUGGAUUGAAGGGAGCUCCU	::::: :::::::.::::.	AGGAGACCCCUUCAGUCCAGU	Cleavage	cdna chromosome:ASM162521v1:5:40253421:40254587:-1 gene:DCAR_019587 gene_biotype:protein_coding transcript_biotype:protein_coding description:hypothetical protein	1
aly-miR172e-3p	KZM88277	4	-1	1	20	1210	1229	GAAUCUUGAUGAUGCUGCAU	::::: :::::.:::::	GAACAGCAACAUCAGGAUUC	Cleavage	cdna chromosome:ASM162521v1:7:26423800:26425071:1 gene:DCAR_025352 gene_biotype:protein_coding transcript_biotype:protein_coding description:hypothetical protein	1
aly-miR173a-3p	KZM88362	4	-1	1	21	891	911	GAUUCUCUGUGCAAGUGGAAG	::::::::: .:::.:: ::	AUUCCACUUGAGCAGGGAUUC	Translation	cdna chromosome:ASM162521v1:7:27208287:27209231:1 gene:DCAR_025437 gene_biotype:protein_coding transcript_biotype:protein_coding description:hypothetical protein	1
aly-miR173b-3p	KZM88362	4	-1	1	21	891	911	GAUUCUCUGUGCAAGUGGAAG	::::::::: .:::.:: ::	AUUCCACUUGAGCAGGGAUUC	Translation	cdna chromosome:ASM162521v1:7:27208287:27209231:1 gene:DCAR_025437 gene_biotype:protein_coding transcript_biotype:protein_coding description:hypothetical protein	1
aly-miR4230	KZN07043	4	-1	1	21	27	47	UGUCUCGGAAAUUUGCACCCU	::: :::::.:::::::::	AGGUUGCAAGUUUCCGAGAAG	Cleavage	cdna chromosome:ASM162521v1:2:37892047:37893396:1 gene:DCAR_007880 gene_biotype:protein_coding transcript_biotype:protein_coding description:hypothetical protein	1
aly-miR4248a	KZM97506	4	-1	1	21	290	310	ACAUUUUAUUUUUGGCAAUCA	: .:::. :.::: :::::::	UAGUUGUGAGAAAGAAAAUGU	Cleavage	cdna chromosome:ASM162521v1:4:15353219:15354259:1 gene:DCAR_015132 gene_biotype:protein_coding transcript_biotype:protein_coding description:hypothetical protein	1
aly-miR4248b	KZM97506	4	-1	1	21	290	310	ACAUUUUAUUUUUGGCAAUCA	: .:::. :.::: :::::::	UAGUUGUGAGAAAGAAAAUGU	Cleavage	cdna chromosome:ASM162521v1:4:15353219:15354259:1 gene:DCAR_015132 gene_biotype:protein_coding transcript_biotype:protein_coding description:hypothetical protein	1
aly-miR4248c	KZM97506	4	-1	1	21	290	310	ACAUUUUAUUUUUGGCAAUCA	: .:::. :.::: :::::::	UAGUUGUGAGAAAGAAAAUGU	Cleavage	cdna chromosome:ASM162521v1:4:15353219:15354259:1 gene:DCAR_015132 gene_biotype:protein_coding transcript_biotype:protein_coding description:hypothetical protein	1
aly-miR774b-5p	KZM85865	4	-1	1	21	88	108	UGAGAUGAAGAUUUGGAUGAC	:: ::::.: ::::.::::.	UUCUUCCAGAACUUCGUCUCG	Translation	cdna chromosome:ASM162521v1:8:29432984:29434096:1 gene:DCAR_026713 gene_biotype:protein_coding transcript_biotype:protein_coding description:hypothetical protein	1
aly-miR834-3p	KZM88277	4	-1	1	21	44	64	UGGUAGCAGUAGCGGUGGUAA	:::.:::: :: ::::::.	CCACCGCCGCCACAGCUACCG	Translation	cdna chromosome:ASM162521v1:7:26423800:26425071:1 gene:DCAR_025352 gene_biotype:protein_coding transcript_biotype:protein_coding description:hypothetical protein	1
aly-miR838-3p	KZN00654	4	-1	1	21	42	62	UUUUCUUCUUCUUCUUGCACA	::: ::::::::::::: .:	UGUUGAAGAAGAAGAAGAUGA	Cleavage	cdna chromosome:ASM162521v1:3:7270877:7271815:1 gene:DCAR_009408 gene_biotype:protein_coding transcript_biotype:protein_coding description:Transcription factor TCP19 [Source:Projected from Arabidopsis thaliana (AT5G51910) UniProtKB/Swiss-Prot;Acc:Q9LT89]	1
aly-miR838-3p	KZM97506	4	-1	1	21	629	649	UUUUCUUCUUCUUCUUGCACA	:::. :::.::::::..:	CUGGCAGAAAGGAGAAGAGGA	Cleavage	cdna chromosome:ASM162521v1:4:15353219:15354259:1 gene:DCAR_015132 gene_biotype:protein_coding transcript_biotype:protein_coding description:hypothetical protein	1
aly-miR861-5p	KZM87518	4	-1	1	21	665	684	GUUUGGAGAAAUAUGCAUCAU	:::::. :::::::::::.	CUGAUGU-UAUUUCUCCAAGA	Cleavage	cdna chromosome:ASM162521v1:7:17654510:17655547:-1 gene:DCAR_024652 gene_biotype:protein_coding transcript_biotype:protein_coding description:hypothetical protein	1
aqc-miR159	KZN01014	4	-1	1	21	697	717	UUUGGACUGAAGGGAGCUCUA	.:. :::::::::::::.	AGGGAAUCCCUUCAGUCCAGU	Cleavage	cdna chromosome:ASM162521v1:3:10809560:10810471:-1 gene:DCAR_009768 gene_biotype:protein_coding transcript_biotype:protein_coding description:hypothetical protein	1
aqc-miR172b	KZM85695	4	-1	1	21	24	44	GGAAUCUUGAUGAUGCUGCAU	::. :::::::.::. :::	CGGCGCCAUCAUCGAGGCUCC	Cleavage	cdna chromosome:ASM162521v1:8:27942790:27943494:1 gene:DCAR_026883 gene_biotype:protein_coding transcript_biotype:protein_coding description:hypothetical protein	1
ata-miR172c-3p	KZM85695	4	-1	1	21	24	44	GGAAUCUUGAUGAUGCUGCAU	::. :::::::.::. :::	CGGCGCCAUCAUCGAGGCUCC	Cleavage	cdna chromosome:ASM162521v1:8:27942790:27943494:1 gene:DCAR_026883 gene_biotype:protein_coding transcript_biotype:protein_coding description:hypothetical protein	1
ath-miR159a	KZN07043	4	-1	1	21	1069	1089	UUUGGAUUGAAGGGAGCUCUA	.:.: :::::::.:::::	AGGGGGACCCUUCAGUCCAAU	Cleavage	cdna chromosome:ASM162521v1:2:37892047:37893396:1 gene:DCAR_007880 gene_biotype:protein_coding transcript_biotype:protein_coding description:hypothetical protein	1
ath-miR159a	KZM96345	4	-1	1	21	928	948	UUUGGAUUGAAGGGAGCUCUA	.::: :::::::.::::.	AGGAGACCCCUUCAGUCCAGU	Cleavage	cdna chromosome:ASM162521v1:5:40253421:40254587:-1 gene:DCAR_019587 gene_biotype:protein_coding transcript_biotype:protein_coding description:hypothetical protein	1
ath-miR159b-3p	KZM96345	4	-1	1	21	928	948	UUUGGAUUGAAGGGAGCUCUU	:.::: :::::::.::::.	AGGAGACCCCUUCAGUCCAGU	Cleavage	cdna chromosome:ASM162521v1:5:40253421:40254587:-1 gene:DCAR_019587 gene_biotype:protein_coding transcript_biotype:protein_coding description:hypothetical protein	1
ath-miR159b-3p	KZN07043	4	-1	1	21	1069	1089	UUUGGAUUGAAGGGAGCUCUU	:.:.: :::::::.:::::	AGGGGGACCCUUCAGUCCAAU	Cleavage	cdna chromosome:ASM162521v1:2:37892047:37893396:1 gene:DCAR_007880 gene_biotype:protein_coding transcript_biotype:protein_coding description:hypothetical protein	1
ath-miR159c	KZN07043	4	-1	1	21	1069	1089	UUUGGAUUGAAGGGAGCUCCU	:::.: :::::::.:::::	AGGGGGACCCUUCAGUCCAAU	Cleavage	cdna chromosome:ASM162521v1:2:37892047:37893396:1 gene:DCAR_007880 gene_biotype:protein_coding transcript_biotype:protein_coding description:hypothetical protein	1
ath-miR159c	KZM96345	4	-1	1	21	928	948	UUUGGAUUGAAGGGAGCUCCU	::::: :::::::.::::.	AGGAGACCCCUUCAGUCCAGU	Cleavage	cdna chromosome:ASM162521v1:5:40253421:40254587:-1 gene:DCAR_019587 gene_biotype:protein_coding transcript_biotype:protein_coding description:hypothetical protein	1
ath-miR172e-3p	KZM85695	4	-1	1	21	24	44	GGAAUCUUGAUGAUGCUGCAU	::. :::::::.::. :::	CGGCGCCAUCAUCGAGGCUCC	Cleavage	cdna chromosome:ASM162521v1:8:27942790:27943494:1 gene:DCAR_026883 gene_biotype:protein_coding transcript_biotype:protein_coding description:hypothetical protein	1
ath-miR1886.2	KZM84511	4	-1	1	21	470	490	UGAGAUGAAAUCUUUGAUUGG	::::::.:::: .::::.	AGAAUCAAGGAUUCUAUCUUU	Cleavage	cdna chromosome:ASM162521v1:8:15529723:15530289:1 gene:DCAR_028067 gene_biotype:protein_coding transcript_biotype:protein_coding description:hypothetical protein	1
ath-miR1887	KZM89192	4	-1	1	21	752	772	UACUAAGUAGAGUCUAAGAGA	:::::.:: :: :.::::::	ACUCUUGGAAUCAAUUUAGUA	Cleavage	cdna chromosome:ASM162521v1:7:34824771:34825857:1 gene:DCAR_026267 gene_biotype:protein_coding transcript_biotype:protein_coding description:hypothetical protein	1
ath-miR426	KZN01014	4	-1	1	21	568	587	UUUUGGAAAUUUGUCCUUACG	:.::: :.:::::.::::.	UCUGAGG-CGAAUUUUCAAAG	Cleavage	cdna chromosome:ASM162521v1:3:10809560:10810471:-1 gene:DCAR_009768 gene_biotype:protein_coding transcript_biotype:protein_coding description:hypothetical protein	1
ath-miR5013	KZM91111	4	-1	1	21	933	953	UUUGUGACAUCUAGGUGCUUU	:::: ::::.:: :::.:.	UCAGCAGCUAGGUGCCACGAG	Cleavage	cdna chromosome:ASM162521v1:6:22272041:22273198:-1 gene:DCAR_021524 gene_biotype:protein_coding transcript_biotype:protein_coding description:hypothetical protein	1
ath-miR5013	KZM89519	4	-1	1	21	294	314	UUUGUGACAUCUAGGUGCUUU	.:: .:: ::::::::.::	UUGGCUUCUUGAUGUCACGAA	Cleavage	cdna chromosome:ASM162521v1:6:1520946:1522070:-1 gene:DCAR_023118 gene_biotype:protein_coding transcript_biotype:protein_coding description:hypothetical protein	1
ath-miR5015	KZM85865	4	-1	1	21	618	638	UUGGUGUUAUGUGUAGUCUUC	:.::: ::::::..::::	AUCGGCUAAACAUAAUGCCAA	Cleavage	cdna chromosome:ASM162521v1:8:29432984:29434096:1 gene:DCAR_026713 gene_biotype:protein_coding transcript_biotype:protein_coding description:hypothetical protein	1
ath-miR5645a	KZM91111	4	-1	1	20	1121	1140	AUUUGAGUCAUGUCGUUAAG	: : ::::::::. :::::	AUGAUCGACAUGAUACAAAU	Cleavage	cdna chromosome:ASM162521v1:6:22272041:22273198:-1 gene:DCAR_021524 gene_biotype:protein_coding transcript_biotype:protein_coding description:hypothetical protein	1
ath-miR5645b	KZM91111	4	-1	1	20	1121	1140	AUUUGAGUCAUGUCGUUAAG	: : ::::::::. :::::	AUGAUCGACAUGAUACAAAU	Cleavage	cdna chromosome:ASM162521v1:6:22272041:22273198:-1 gene:DCAR_021524 gene_biotype:protein_coding transcript_biotype:protein_coding description:hypothetical protein	1
ath-miR5645d	KZM91111	4	-1	1	20	1121	1140	AUUUGAGUCAUGUCGUUAAG	: : ::::::::. :::::	AUGAUCGACAUGAUACAAAU	Cleavage	cdna chromosome:ASM162521v1:6:22272041:22273198:-1 gene:DCAR_021524 gene_biotype:protein_coding transcript_biotype:protein_coding description:hypothetical protein	1
ath-miR5645e	KZM91111	4	-1	1	20	1121	1140	AUUUGAGUCAUGUCGUUAAG	: : ::::::::. :::::	AUGAUCGACAUGAUACAAAU	Cleavage	cdna chromosome:ASM162521v1:6:22272041:22273198:-1 gene:DCAR_021524 gene_biotype:protein_coding transcript_biotype:protein_coding description:hypothetical protein	1
ath-miR5645f	KZM91111	4	-1	1	20	1121	1140	AUUUGAGUCAUGUCGUUAAG	: : ::::::::. :::::	AUGAUCGACAUGAUACAAAU	Cleavage	cdna chromosome:ASM162521v1:6:22272041:22273198:-1 gene:DCAR_021524 gene_biotype:protein_coding transcript_biotype:protein_coding description:hypothetical protein	1
ath-miR5658	KZM87518	4	-1	1	21	365	385	AUGAUGAUGAUGAUGAUGAAA	:: ::::::::::: :.:::	UUGCAUCAUCAUCAACGUCAG	Cleavage	cdna chromosome:ASM162521v1:7:17654510:17655547:-1 gene:DCAR_024652 gene_biotype:protein_coding transcript_biotype:protein_coding description:hypothetical protein	1
ath-miR8183	KZN08360	4	-1	1	21	250	270	UUUAGUUGACGGAAUUGUGGC	:..:::::::::: .::::	ACUGCAAUUCCGUCUGCUAAU	Cleavage	cdna chromosome:ASM162521v1:1:5651853:5652476:-1 gene:DCAR_000906 gene_biotype:protein_coding transcript_biotype:protein_coding description:hypothetical protein	1
ath-miR826b	KZN07043	4	-1	1	21	972	992	UGGUUUUGGACACGUGAAAAU	.::::::. :::::::.:: :	GUUUUCAUUUGUCCAAGACAA	Cleavage	cdna chromosome:ASM162521v1:2:37892047:37893396:1 gene:DCAR_007880 gene_biotype:protein_coding transcript_biotype:protein_coding description:hypothetical protein	1
ath-miR829-5p	KZM96345	4	-1	1	21	26	46	ACUUUGAAGCUUUGAUUUGAA	:::::.: ::::::::. :	AACAAAUUACAGCUUCAAGAU	Cleavage	cdna chromosome:ASM162521v1:5:40253421:40254587:-1 gene:DCAR_019587 gene_biotype:protein_coding transcript_biotype:protein_coding description:hypothetical protein	1
ath-miR832-3p	KZM85695	4	-1	1	21	610	630	UUGAUUCCCAAUCCAAGCAAG	::: ::.::::::::.:	GCGGCUAGGGUUGGGAAUUAU	Cleavage	cdna chromosome:ASM162521v1:8:27942790:27943494:1 gene:DCAR_026883 gene_biotype:protein_coding transcript_biotype:protein_coding description:hypothetical protein	1
ath-miR832-3p	KZN09938	4	-1	1	21	628	648	UUGAUUCCCAAUCCAAGCAAG	::: ::.::::::::.:	GCGGCUAGGGUUGGGAAUUAU	Cleavage	cdna chromosome:ASM162521v1:1:30991300:30992043:1 gene:DCAR_002594 gene_biotype:protein_coding transcript_biotype:protein_coding description:hypothetical protein	1
ath-miR834	KZM88277	4	-1	1	21	44	64	UGGUAGCAGUAGCGGUGGUAA	:::.:::: :: ::::::.	CCACCGCCGCCACAGCUACCG	Translation	cdna chromosome:ASM162521v1:7:26423800:26425071:1 gene:DCAR_025352 gene_biotype:protein_coding transcript_biotype:protein_coding description:hypothetical protein	1
ath-miR838	KZN00654	4	-1	1	21	33	53	UUUUCUUCUACUUCUUGCACA	::::::. :: ::::::.:	CUUGCAAGGUGUUGAAGAAGA	Cleavage	cdna chromosome:ASM162521v1:3:7270877:7271815:1 gene:DCAR_009408 gene_biotype:protein_coding transcript_biotype:protein_coding description:Transcription factor TCP19 [Source:Projected from Arabidopsis thaliana (AT5G51910) UniProtKB/Swiss-Prot;Acc:Q9LT89]	1
ath-miR861-5p	KZM87518	4	-1	1	21	665	684	CCUUGGAGAAAUAUGCGUCAA	:::.:. ::::::::::::	CUGAUGU-UAUUUCUCCAAGA	Cleavage	cdna chromosome:ASM162521v1:7:17654510:17655547:-1 gene:DCAR_024652 gene_biotype:protein_coding transcript_biotype:protein_coding description:hypothetical protein	1
bdi-miR159a-3p	KZN07043	4	-1	1	20	1070	1089	CUUGGAUUGAAGGGAGCUCU	.:.: :::::::.:::::	GGGGGACCCUUCAGUCCAAU	Cleavage	cdna chromosome:ASM162521v1:2:37892047:37893396:1 gene:DCAR_007880 gene_biotype:protein_coding transcript_biotype:protein_coding description:hypothetical protein	1
bdi-miR159a-3p	KZM96345	4	-1	1	20	929	948	CUUGGAUUGAAGGGAGCUCU	.::: :::::::.::::.	GGAGACCCCUUCAGUCCAGU	Cleavage	cdna chromosome:ASM162521v1:5:40253421:40254587:-1 gene:DCAR_019587 gene_biotype:protein_coding transcript_biotype:protein_coding description:hypothetical protein	1
bdi-miR159b-3p.1	KZN07043	4	-1	1	21	1069	1089	UUUGGAUUGAAGGGAGCUCUG	.:.: :::::::.:::::	AGGGGGACCCUUCAGUCCAAU	Cleavage	cdna chromosome:ASM162521v1:2:37892047:37893396:1 gene:DCAR_007880 gene_biotype:protein_coding transcript_biotype:protein_coding description:hypothetical protein	1
bdi-miR159b-3p.1	KZM96345	4	-1	1	21	928	948	UUUGGAUUGAAGGGAGCUCUG	.::: :::::::.::::.	AGGAGACCCCUUCAGUCCAGU	Cleavage	cdna chromosome:ASM162521v1:5:40253421:40254587:-1 gene:DCAR_019587 gene_biotype:protein_coding transcript_biotype:protein_coding description:hypothetical protein	1
bdi-miR159b-3p.3	KZN08368	4	-1	1	21	84	104	UUUGCAUGACCGAGGAGCCGC	.::::.:::: ::::::.:	UUGGCUUCUCGAACAUGCAGA	Translation	cdna chromosome:ASM162521v1:1:5706375:5709518:-1 gene:DCAR_000914 gene_biotype:protein_coding transcript_biotype:protein_coding description:hypothetical protein	1
bdi-miR160e-3p	KZM88277	4	-1	1	21	488	508	GCAUUGAGGGAGUCAUGCAGG	.:: :.::.::.:.::.:::.	UCUCCGUGGCUUCUUCGAUGU	Cleavage	cdna chromosome:ASM162521v1:7:26423800:26425071:1 gene:DCAR_025352 gene_biotype:protein_coding transcript_biotype:protein_coding description:hypothetical protein	1
bdi-miR172b	KZM85695	4	-1	1	21	24	44	GGAAUCUUGAUGAUGCUGCAU	::. :::::::.::. :::	CGGCGCCAUCAUCGAGGCUCC	Cleavage	cdna chromosome:ASM162521v1:8:27942790:27943494:1 gene:DCAR_026883 gene_biotype:protein_coding transcript_biotype:protein_coding description:hypothetical protein	1
bdi-miR319b-3p	KZN01014	4	-1	1	21	697	716	UUGGACUGAAGGGUGCUCCCU	::::: . ::::::::::::.	AGGGAAU-CCCUUCAGUCCAG	Cleavage	cdna chromosome:ASM162521v1:3:10809560:10810471:-1 gene:DCAR_009768 gene_biotype:protein_coding transcript_biotype:protein_coding description:hypothetical protein	1
bdi-miR5173-5p	KZM88362	4	-1	1	21	780	800	UCUCGUAUAUGCGGAUGUACC	:: .::::::::. .:::::	UGUUUAUCCGCAUGCGCGAGA	Cleavage	cdna chromosome:ASM162521v1:7:27208287:27209231:1 gene:DCAR_025437 gene_biotype:protein_coding transcript_biotype:protein_coding description:hypothetical protein	1
bdi-miR530a	KZM88277	4	-1	1	21	1048	1068	UGCAUUUGCACCUGCACCUAC	::: : :: :::::::::.	CAAGGCGGAGAUGCAAAUGCG	Translation	cdna chromosome:ASM162521v1:7:26423800:26425071:1 gene:DCAR_025352 gene_biotype:protein_coding transcript_biotype:protein_coding description:hypothetical protein	1
bdi-miR530b	KZM88277	4	-1	1	21	1048	1068	UGCAUUUGCACCUGCACCUAC	::: : :: :::::::::.	CAAGGCGGAGAUGCAAAUGCG	Translation	cdna chromosome:ASM162521v1:7:26423800:26425071:1 gene:DCAR_025352 gene_biotype:protein_coding transcript_biotype:protein_coding description:hypothetical protein	1
bdi-miR7723b-3p	KZM85695	4	-1	1	24	647	670	AUGAAGGUAGUAGUUUCAAAAUGG	:::::: .:.::: ::::.:	GGCAUUUGAAUUUGCUAGCUUCGU	Cleavage	cdna chromosome:ASM162521v1:8:27942790:27943494:1 gene:DCAR_026883 gene_biotype:protein_coding transcript_biotype:protein_coding description:hypothetical protein	1
bdi-miR7751-5p	KZN08368	4	-1	1	24	163	186	AUCUUCCUCGUGGACAAGCGGUAG	:::::::::.:: :: :.:	GCUGAGCUUGUCCAUGAUGAUGGU	Cleavage	cdna chromosome:ASM162521v1:1:5706375:5709518:-1 gene:DCAR_000914 gene_biotype:protein_coding transcript_biotype:protein_coding description:hypothetical protein	1
bdi-miR7753-5p	KZM85865	4	-1	1	21	662	682	AUGUCUUCUUCCUUGCUCAUC	: ::::.:::.:::. ::::	CAAGAGCGAGGGAGAGAACAU	Cleavage	cdna chromosome:ASM162521v1:8:29432984:29434096:1 gene:DCAR_026713 gene_biotype:protein_coding transcript_biotype:protein_coding description:hypothetical protein	1
bna-miR159	KZN07043	4	-1	1	21	1069	1089	UUUGGAUUGAAGGGAGCUCUA	.:.: :::::::.:::::	AGGGGGACCCUUCAGUCCAAU	Cleavage	cdna chromosome:ASM162521v1:2:37892047:37893396:1 gene:DCAR_007880 gene_biotype:protein_coding transcript_biotype:protein_coding description:hypothetical protein	1
bna-miR159	KZM96345	4	-1	1	21	928	948	UUUGGAUUGAAGGGAGCUCUA	.::: :::::::.::::.	AGGAGACCCCUUCAGUCCAGU	Cleavage	cdna chromosome:ASM162521v1:5:40253421:40254587:-1 gene:DCAR_019587 gene_biotype:protein_coding transcript_biotype:protein_coding description:hypothetical protein	1
bna-miR172b	KZM85695	4	-1	1	21	24	44	GGAAUCUUGAUGAUGCUGCAU	::. :::::::.::. :::	CGGCGCCAUCAUCGAGGCUCC	Cleavage	cdna chromosome:ASM162521v1:8:27942790:27943494:1 gene:DCAR_026883 gene_biotype:protein_coding transcript_biotype:protein_coding description:hypothetical protein	1
bna-miR172c	KZM85695	4	-1	1	21	24	44	GGAAUCUUGAUGAUGCUGCAU	::. :::::::.::. :::	CGGCGCCAUCAUCGAGGCUCC	Cleavage	cdna chromosome:ASM162521v1:8:27942790:27943494:1 gene:DCAR_026883 gene_biotype:protein_coding transcript_biotype:protein_coding description:hypothetical protein	1
bra-miR159a	KZN07043	4	-1	1	21	1069	1089	UUUGGAUUGAAGGGAGCUCUA	.:.: :::::::.:::::	AGGGGGACCCUUCAGUCCAAU	Cleavage	cdna chromosome:ASM162521v1:2:37892047:37893396:1 gene:DCAR_007880 gene_biotype:protein_coding transcript_biotype:protein_coding description:hypothetical protein	1
bra-miR159a	KZM96345	4	-1	1	21	928	948	UUUGGAUUGAAGGGAGCUCUA	.::: :::::::.::::.	AGGAGACCCCUUCAGUCCAGU	Cleavage	cdna chromosome:ASM162521v1:5:40253421:40254587:-1 gene:DCAR_019587 gene_biotype:protein_coding transcript_biotype:protein_coding description:hypothetical protein	1
bra-miR172d-3p	KZM85695	4	-1	1	21	24	44	GGAAUCUUGAUGAUGCUGCAU	::. :::::::.::. :::	CGGCGCCAUCAUCGAGGCUCC	Cleavage	cdna chromosome:ASM162521v1:8:27942790:27943494:1 gene:DCAR_026883 gene_biotype:protein_coding transcript_biotype:protein_coding description:hypothetical protein	1
bra-miR1885a	KZM84511	4	-1	1	22	477	498	CAUCAAUGAAAGGUAUGAUUCC	:.::. ::.:::::.::: ::	AGGAUUCUAUCUUUCGUUGUUG	Cleavage	cdna chromosome:ASM162521v1:8:15529723:15530289:1 gene:DCAR_028067 gene_biotype:protein_coding transcript_biotype:protein_coding description:hypothetical protein	1
bra-miR9558-5p	KZN07556	4	-1	1	21	10	30	AGAGAUGUCUGGCUUGCAACA	: :: :::::::: :.::::	UUUUCCAAGCCAGCCGUCUCA	Cleavage	cdna chromosome:ASM162521v1:2:41806948:41807496:-1 gene:DCAR_008393 gene_biotype:protein_coding transcript_biotype:protein_coding description:hypothetical protein	1
bra-miR9558-5p	KZN07554	4	-1	1	21	10	30	AGAGAUGUCUGGCUUGCAACA	: :: :::::::: :.::::	UUUUCCAAGCCAGCCGUCUCA	Cleavage	cdna chromosome:ASM162521v1:2:41795789:41796337:-1 gene:DCAR_008391 gene_biotype:protein_coding transcript_biotype:protein_coding description:hypothetical protein	1
bra-miR9558-5p	KZN07555	4	-1	1	21	10	30	AGAGAUGUCUGGCUUGCAACA	: :: :::::::: :.::::	UUUUCCAAGCCAGCCGUCUCA	Cleavage	cdna chromosome:ASM162521v1:2:41800930:41801478:-1 gene:DCAR_008392 gene_biotype:protein_coding transcript_biotype:protein_coding description:hypothetical protein	1
cme-miR159a	KZN07043	4	-1	1	21	1069	1089	UUUGGAUUGAAGGGAGCUCUA	.:.: :::::::.:::::	AGGGGGACCCUUCAGUCCAAU	Cleavage	cdna chromosome:ASM162521v1:2:37892047:37893396:1 gene:DCAR_007880 gene_biotype:protein_coding transcript_biotype:protein_coding description:hypothetical protein	1
cme-miR159a	KZM96345	4	-1	1	21	928	948	UUUGGAUUGAAGGGAGCUCUA	.::: :::::::.::::.	AGGAGACCCCUUCAGUCCAGU	Cleavage	cdna chromosome:ASM162521v1:5:40253421:40254587:-1 gene:DCAR_019587 gene_biotype:protein_coding transcript_biotype:protein_coding description:hypothetical protein	1
cme-miR172a	KZM85695	4	-1	1	21	24	44	GGAAUCUUGAUGAUGCUGCAG	: ::. :::::::.::. :::	CGGCGCCAUCAUCGAGGCUCC	Cleavage	cdna chromosome:ASM162521v1:8:27942790:27943494:1 gene:DCAR_026883 gene_biotype:protein_coding transcript_biotype:protein_coding description:hypothetical protein	1
cme-miR172d	KZM85695	4	-1	1	21	24	44	GGAAUCUUGAUGAUGCUGCAU	::. :::::::.::. :::	CGGCGCCAUCAUCGAGGCUCC	Cleavage	cdna chromosome:ASM162521v1:8:27942790:27943494:1 gene:DCAR_026883 gene_biotype:protein_coding transcript_biotype:protein_coding description:hypothetical protein	1
cme-miR319c	KZM91355	4	-1	1	20	700	719	UUGGACUGAAGGGAGCUCCU	:::. ::::::::::::.	AGGGAACCCCUUCAGUCCAG	Cleavage	cdna chromosome:ASM162521v1:6:24457369:24458289:1 gene:DCAR_021280 gene_biotype:protein_coding transcript_biotype:protein_coding description:hypothetical protein	1
cme-miR319d	KZM91355	4	-1	1	20	700	719	UUGGACUGAAGGGAGCUCCU	:::. ::::::::::::.	AGGGAACCCCUUCAGUCCAG	Cleavage	cdna chromosome:ASM162521v1:6:24457369:24458289:1 gene:DCAR_021280 gene_biotype:protein_coding transcript_biotype:protein_coding description:hypothetical protein	1
cme-miR530a	KZM88277	4	-1	1	20	1049	1068	UGCAUUUGCACCUGCACCUU	:::: : :: :::::::::.	AAGGCGGAGAUGCAAAUGCG	Translation	cdna chromosome:ASM162521v1:7:26423800:26425071:1 gene:DCAR_025352 gene_biotype:protein_coding transcript_biotype:protein_coding description:hypothetical protein	1
cme-miR530b	KZM88277	4	-1	1	20	1049	1068	UGCAUUUGCACCUACACCUU	:::: : :: :::::::::.	AAGGCGGAGAUGCAAAUGCG	Translation	cdna chromosome:ASM162521v1:7:26423800:26425071:1 gene:DCAR_025352 gene_biotype:protein_coding transcript_biotype:protein_coding description:hypothetical protein	1
cpa-miR159a	KZN07043	4	-1	1	21	1069	1089	UUUGGAUUGAAGGGAGCUCUA	.:.: :::::::.:::::	AGGGGGACCCUUCAGUCCAAU	Cleavage	cdna chromosome:ASM162521v1:2:37892047:37893396:1 gene:DCAR_007880 gene_biotype:protein_coding transcript_biotype:protein_coding description:hypothetical protein	1
cpa-miR159a	KZM96345	4	-1	1	21	928	948	UUUGGAUUGAAGGGAGCUCUA	.::: :::::::.::::.	AGGAGACCCCUUCAGUCCAGU	Cleavage	cdna chromosome:ASM162521v1:5:40253421:40254587:-1 gene:DCAR_019587 gene_biotype:protein_coding transcript_biotype:protein_coding description:hypothetical protein	1
cpa-miR159b	KZM96345	4	-1	1	20	929	948	CUUGGAUUGAAGGGAGCUCC	:::: :::::::.::::.	GGAGACCCCUUCAGUCCAGU	Cleavage	cdna chromosome:ASM162521v1:5:40253421:40254587:-1 gene:DCAR_019587 gene_biotype:protein_coding transcript_biotype:protein_coding description:hypothetical protein	1
cpa-miR159b	KZN07043	4	-1	1	20	1070	1089	CUUGGAUUGAAGGGAGCUCC	::.: :::::::.:::::	GGGGGACCCUUCAGUCCAAU	Cleavage	cdna chromosome:ASM162521v1:2:37892047:37893396:1 gene:DCAR_007880 gene_biotype:protein_coding transcript_biotype:protein_coding description:hypothetical protein	1
cpa-miR172a	KZM85695	4	-1	1	21	25	45	GGGAAUCUUGAUGAUGCUGCA	::. :::::::.::. ::::	GGCGCCAUCAUCGAGGCUCCC	Cleavage	cdna chromosome:ASM162521v1:8:27942790:27943494:1 gene:DCAR_026883 gene_biotype:protein_coding transcript_biotype:protein_coding description:hypothetical protein	1
cpa-miR172b	KZM85695	4	-1	1	21	25	45	GGGAAUCUUGAUGAUGCUGCA	::. :::::::.::. ::::	GGCGCCAUCAUCGAGGCUCCC	Cleavage	cdna chromosome:ASM162521v1:8:27942790:27943494:1 gene:DCAR_026883 gene_biotype:protein_coding transcript_biotype:protein_coding description:hypothetical protein	1
cpa-miR477	KZM85865	4	-1	1	21	355	375	AUUGGAGGACUUUGGGGGAGC	.: :.: :::::.::.:.::	AUUGCUCGAAAGUUCUUCGAU	Cleavage	cdna chromosome:ASM162521v1:8:29432984:29434096:1 gene:DCAR_026713 gene_biotype:protein_coding transcript_biotype:protein_coding description:hypothetical protein	1
csi-miR159	KZN07043	4	-1	1	21	1069	1089	UUUGGAUUGAAGGGAGCUCUA	.:.: :::::::.:::::	AGGGGGACCCUUCAGUCCAAU	Cleavage	cdna chromosome:ASM162521v1:2:37892047:37893396:1 gene:DCAR_007880 gene_biotype:protein_coding transcript_biotype:protein_coding description:hypothetical protein	1
csi-miR159	KZM96345	4	-1	1	21	928	948	UUUGGAUUGAAGGGAGCUCUA	.::: :::::::.::::.	AGGAGACCCCUUCAGUCCAGU	Cleavage	cdna chromosome:ASM162521v1:5:40253421:40254587:-1 gene:DCAR_019587 gene_biotype:protein_coding transcript_biotype:protein_coding description:hypothetical protein	1
csi-miR172b	KZM88277	4	-1	1	21	1210	1230	AGAAUCUUGAUGAUGCGGCAA	: ::: :::::.::::::	GAACAGCAACAUCAGGAUUCU	Cleavage	cdna chromosome:ASM162521v1:7:26423800:26425071:1 gene:DCAR_025352 gene_biotype:protein_coding transcript_biotype:protein_coding description:hypothetical protein	1
csi-miR319	KZN01014	4	-1	1	21	697	717	UUUGGACUGAAGGGAGCUCCU	:::. :::::::::::::.	AGGGAAUCCCUUCAGUCCAGU	Cleavage	cdna chromosome:ASM162521v1:3:10809560:10810471:-1 gene:DCAR_009768 gene_biotype:protein_coding transcript_biotype:protein_coding description:hypothetical protein	1
csi-miR472	KZM85865	4	-1	1	21	265	286	UUUUCCCACACCUCC-CAUCCC	:.:: ::::: :::::::::	UCGGUGAGGAGGAGUGGGAAAA	Translation	cdna chromosome:ASM162521v1:8:29432984:29434096:1 gene:DCAR_026713 gene_biotype:protein_coding transcript_biotype:protein_coding description:hypothetical protein	1
csi-miR482b	KZM99649	4	-1	1	22	388	409	UCUUGCCCACCCCUCCCAUUCC	.:: :: :::::::::: :.	AUGAUUGGUGGGGUGGGCACGG	Cleavage	cdna chromosome:ASM162521v1:4:33747584:33748129:1 gene:DCAR_012989 gene_biotype:protein_coding transcript_biotype:protein_coding description:hypothetical protein	1
csi-miR530a	KZM88277	4	-1	1	21	1048	1068	UGCAUUUGCACCUGCACCUUG	::::: : :: :::::::::.	CAAGGCGGAGAUGCAAAUGCG	Translation	cdna chromosome:ASM162521v1:7:26423800:26425071:1 gene:DCAR_025352 gene_biotype:protein_coding transcript_biotype:protein_coding description:hypothetical protein	1
ddi-miR-1177	KZM86556	4	-1	1	21	925	945	CCAGUUAGGGUUUAAUGGUUC	:::. ::::::::::::: :	GAAUAUUUAAACCCUAACUCG	Cleavage	cdna chromosome:ASM162521v1:7:4169388:4170398:1 gene:DCAR_023690 gene_biotype:protein_coding transcript_biotype:protein_coding description:hypothetical protein	1
ddi-miR-7131b	KZM87518	4	-1	1	21	705	725	AUAUUAAUUUCGGCAACCAUA	: ::..:::::::::::	GAACGAUGUUGAAAUUAAUAU	Cleavage	cdna chromosome:ASM162521v1:7:17654510:17655547:-1 gene:DCAR_024652 gene_biotype:protein_coding transcript_biotype:protein_coding description:hypothetical protein	1
dpr-miR397	KZM88277	4	-1	1	21	531	551	CCAUUGAGUGCAGCGUUGAUG	:....:.::::: ::::::	UUUUGGUGUUGCACACAAUGG	Cleavage	cdna chromosome:ASM162521v1:7:26423800:26425071:1 gene:DCAR_025352 gene_biotype:protein_coding transcript_biotype:protein_coding description:hypothetical protein	1
egu-miR172d	KZM88277	4	-1	1	21	1210	1230	UGAAUCUUGAUGAUGCUGCAC	::::: :::::.:::::	GAACAGCAACAUCAGGAUUCU	Cleavage	cdna chromosome:ASM162521v1:7:26423800:26425071:1 gene:DCAR_025352 gene_biotype:protein_coding transcript_biotype:protein_coding description:hypothetical protein	1
egu-miR172e	KZM88277	4	-1	1	21	1210	1230	UGAAUCUUGAUGAUGCUGCAC	::::: :::::.:::::	GAACAGCAACAUCAGGAUUCU	Cleavage	cdna chromosome:ASM162521v1:7:26423800:26425071:1 gene:DCAR_025352 gene_biotype:protein_coding transcript_biotype:protein_coding description:hypothetical protein	1
egu-miR172f	KZM88277	4	-1	1	21	1210	1230	UGAAUCUUGAUGAUGCUGCAC	::::: :::::.:::::	GAACAGCAACAUCAGGAUUCU	Cleavage	cdna chromosome:ASM162521v1:7:26423800:26425071:1 gene:DCAR_025352 gene_biotype:protein_coding transcript_biotype:protein_coding description:hypothetical protein	1
esi-miR3466-3p	KZM87523	4	-1	1	21	693	713	UGAUGGUCGUCCUCCGAAAGG	:::::: ::::.:..::: :	ACUUUCGCAGGAUGGUCAUAA	Cleavage	cdna chromosome:ASM162521v1:7:17719469:17720302:-1 gene:DCAR_024657 gene_biotype:protein_coding transcript_biotype:protein_coding description:hypothetical protein	1
esi-miR8623b	KZN00654	4	-1	1	24	839	862	CAUGGAACUCCAUGGAACUCCAUG	:.:::: :::::: :..:::	CGGCGGGUUCGAUGGAGAUUUAUG	Cleavage	cdna chromosome:ASM162521v1:3:7270877:7271815:1 gene:DCAR_009408 gene_biotype:protein_coding transcript_biotype:protein_coding description:Transcription factor TCP19 [Source:Projected from Arabidopsis thaliana (AT5G51910) UniProtKB/Swiss-Prot;Acc:Q9LT89]	1
far-miR159	KZN07043	4	-1	1	21	1069	1089	UUUGGAUUGAAGGGAGCUCUG	.:.: :::::::.:::::	AGGGGGACCCUUCAGUCCAAU	Cleavage	cdna chromosome:ASM162521v1:2:37892047:37893396:1 gene:DCAR_007880 gene_biotype:protein_coding transcript_biotype:protein_coding description:hypothetical protein	1
far-miR159	KZM96345	4	-1	1	21	928	948	UUUGGAUUGAAGGGAGCUCUG	.::: :::::::.::::.	AGGAGACCCCUUCAGUCCAGU	Cleavage	cdna chromosome:ASM162521v1:5:40253421:40254587:-1 gene:DCAR_019587 gene_biotype:protein_coding transcript_biotype:protein_coding description:hypothetical protein	1
ghr-miR482b	KZM99649	4	-1	1	22	388	409	UCUUGCCUACUCCACCCAUGCC	:: :::::.::.:::: :.	AUGAUUGGUGGGGUGGGCACGG	Cleavage	cdna chromosome:ASM162521v1:4:33747584:33748129:1 gene:DCAR_012989 gene_biotype:protein_coding transcript_biotype:protein_coding description:hypothetical protein	1
gma-miR1511	KZN00654	4	-1	1	20	804	823	AACCAGGCUCUGAUACCAUG	::: :.::.:::.::: ::	GAUGAUGUCGGAGUCUGCUU	Cleavage	cdna chromosome:ASM162521v1:3:7270877:7271815:1 gene:DCAR_009408 gene_biotype:protein_coding transcript_biotype:protein_coding description:Transcription factor TCP19 [Source:Projected from Arabidopsis thaliana (AT5G51910) UniProtKB/Swiss-Prot;Acc:Q9LT89]	1
gma-miR159a-3p	KZN07043	4	-1	1	21	1069	1089	UUUGGAUUGAAGGGAGCUCUA	.:.: :::::::.:::::	AGGGGGACCCUUCAGUCCAAU	Cleavage	cdna chromosome:ASM162521v1:2:37892047:37893396:1 gene:DCAR_007880 gene_biotype:protein_coding transcript_biotype:protein_coding description:hypothetical protein	1
gma-miR159a-3p	KZM96345	4	-1	1	21	928	948	UUUGGAUUGAAGGGAGCUCUA	.::: :::::::.::::.	AGGAGACCCCUUCAGUCCAGU	Cleavage	cdna chromosome:ASM162521v1:5:40253421:40254587:-1 gene:DCAR_019587 gene_biotype:protein_coding transcript_biotype:protein_coding description:hypothetical protein	1
gma-miR159b-3p	KZM96345	4	-1	1	21	928	948	AUUGGAGUGAAGGGAGCUCCA	:::: ::::::: ::::.:	AGGAGACCCCUUCAGUCCAGU	Cleavage	cdna chromosome:ASM162521v1:5:40253421:40254587:-1 gene:DCAR_019587 gene_biotype:protein_coding transcript_biotype:protein_coding description:hypothetical protein	1
gma-miR159b-3p	KZN07043	4	-1	1	21	1069	1089	AUUGGAGUGAAGGGAGCUCCA	::.: ::::::: ::::::	AGGGGGACCCUUCAGUCCAAU	Cleavage	cdna chromosome:ASM162521v1:2:37892047:37893396:1 gene:DCAR_007880 gene_biotype:protein_coding transcript_biotype:protein_coding description:hypothetical protein	1
gma-miR159c	KZN07043	4	-1	1	21	1069	1089	AUUGGAGUGAAGGGAGCUCCG	::.: ::::::: ::::::	AGGGGGACCCUUCAGUCCAAU	Cleavage	cdna chromosome:ASM162521v1:2:37892047:37893396:1 gene:DCAR_007880 gene_biotype:protein_coding transcript_biotype:protein_coding description:hypothetical protein	1
gma-miR159c	KZM96345	4	-1	1	21	928	948	AUUGGAGUGAAGGGAGCUCCG	:::: ::::::: ::::.:	AGGAGACCCCUUCAGUCCAGU	Cleavage	cdna chromosome:ASM162521v1:5:40253421:40254587:-1 gene:DCAR_019587 gene_biotype:protein_coding transcript_biotype:protein_coding description:hypothetical protein	1
gma-miR159e-3p	KZN07043	4	-1	1	21	1069	1089	UUUGGAUUGAAGGGAGCUCUA	.:.: :::::::.:::::	AGGGGGACCCUUCAGUCCAAU	Cleavage	cdna chromosome:ASM162521v1:2:37892047:37893396:1 gene:DCAR_007880 gene_biotype:protein_coding transcript_biotype:protein_coding description:hypothetical protein	1
gma-miR159e-3p	KZM96345	4	-1	1	21	928	948	UUUGGAUUGAAGGGAGCUCUA	.::: :::::::.::::.	AGGAGACCCCUUCAGUCCAGU	Cleavage	cdna chromosome:ASM162521v1:5:40253421:40254587:-1 gene:DCAR_019587 gene_biotype:protein_coding transcript_biotype:protein_coding description:hypothetical protein	1
gma-miR159f-3p	KZN07043	4	-1	1	21	1069	1089	AUUGGAGUGAAGGGAGCUCCA	::.: ::::::: ::::::	AGGGGGACCCUUCAGUCCAAU	Cleavage	cdna chromosome:ASM162521v1:2:37892047:37893396:1 gene:DCAR_007880 gene_biotype:protein_coding transcript_biotype:protein_coding description:hypothetical protein	1
gma-miR159f-3p	KZM96345	4	-1	1	21	928	948	AUUGGAGUGAAGGGAGCUCCA	:::: ::::::: ::::.:	AGGAGACCCCUUCAGUCCAGU	Cleavage	cdna chromosome:ASM162521v1:5:40253421:40254587:-1 gene:DCAR_019587 gene_biotype:protein_coding transcript_biotype:protein_coding description:hypothetical protein	1
gma-miR172c	KZM85695	4	-1	1	21	24	44	GGAAUCUUGAUGAUGCUGCAG	: ::. :::::::.::. :::	CGGCGCCAUCAUCGAGGCUCC	Cleavage	cdna chromosome:ASM162521v1:8:27942790:27943494:1 gene:DCAR_026883 gene_biotype:protein_coding transcript_biotype:protein_coding description:hypothetical protein	1
gma-miR172d	KZM85695	4	-1	1	24	21	44	GGAAUCUUGAUGAUGCUGCAGCAG	: ::. :::::::.::. :::	CGCCGGCGCCAUCAUCGAGGCUCC	Cleavage	cdna chromosome:ASM162521v1:8:27942790:27943494:1 gene:DCAR_026883 gene_biotype:protein_coding transcript_biotype:protein_coding description:hypothetical protein	1
gma-miR172e	KZM85695	4	-1	1	24	21	44	GGAAUCUUGAUGAUGCUGCAGCAG	: ::. :::::::.::. :::	CGCCGGCGCCAUCAUCGAGGCUCC	Cleavage	cdna chromosome:ASM162521v1:8:27942790:27943494:1 gene:DCAR_026883 gene_biotype:protein_coding transcript_biotype:protein_coding description:hypothetical protein	1
gma-miR172i-3p	KZM85695	4	-1	1	21	24	44	GGAAUCUUGAUGAUGCUGCAU	::. :::::::.::. :::	CGGCGCCAUCAUCGAGGCUCC	Cleavage	cdna chromosome:ASM162521v1:8:27942790:27943494:1 gene:DCAR_026883 gene_biotype:protein_coding transcript_biotype:protein_coding description:hypothetical protein	1
gma-miR172k	KZM88277	4	-1	1	21	1210	1230	UGAAUCUUGAUGAUGCUGCAU	::::: :::::.:::::	GAACAGCAACAUCAGGAUUCU	Cleavage	cdna chromosome:ASM162521v1:7:26423800:26425071:1 gene:DCAR_025352 gene_biotype:protein_coding transcript_biotype:protein_coding description:hypothetical protein	1
gma-miR172l	KZM85695	4	-1	1	21	24	44	GGAAUCUUGAUGAUGCUGCAU	::. :::::::.::. :::	CGGCGCCAUCAUCGAGGCUCC	Cleavage	cdna chromosome:ASM162521v1:8:27942790:27943494:1 gene:DCAR_026883 gene_biotype:protein_coding transcript_biotype:protein_coding description:hypothetical protein	1
gma-miR2107	KZM89192	4	-1	1	21	961	981	CAAACCUCCGUAGCCUGUAUC	:.:::::::.::.::::	ACUGCAGGCUAUGGGGGUUCC	Cleavage	cdna chromosome:ASM162521v1:7:34824771:34825857:1 gene:DCAR_026267 gene_biotype:protein_coding transcript_biotype:protein_coding description:hypothetical protein	1
gma-miR2108a	KZM86556	4	-1	1	21	67	87	UUAAUGUGUUGUGUUUGUCGG	:..::.:::.::::::..	AACAUGAAUACAGCACAUUGG	Cleavage	cdna chromosome:ASM162521v1:7:4169388:4170398:1 gene:DCAR_023690 gene_biotype:protein_coding transcript_biotype:protein_coding description:hypothetical protein	1
gma-miR2111a	KZN05846	4	-1	1	21	907	927	GUCCUUGGGAUGCAGAUUACG	:::: ::::..:::::..	UCUAAUAAGCAUUUCAAGGGU	Cleavage	cdna chromosome:ASM162521v1:2:27715713:27717203:-1 gene:DCAR_006683 gene_biotype:protein_coding transcript_biotype:protein_coding description:hypothetical protein	1
gma-miR2111d	KZN05846	4	-1	1	21	907	927	GUCCUUGGGAUGCAGAUUACG	:::: ::::..:::::..	UCUAAUAAGCAUUUCAAGGGU	Cleavage	cdna chromosome:ASM162521v1:2:27715713:27717203:-1 gene:DCAR_006683 gene_biotype:protein_coding transcript_biotype:protein_coding description:hypothetical protein	1
gma-miR319c	KZN07043	4	-1	1	20	1069	1088	UUGGACUGAAAGGAGCUCCU	:::.: :: ::::::::::	AGGGGGACCCUUCAGUCCAA	Translation	cdna chromosome:ASM162521v1:2:37892047:37893396:1 gene:DCAR_007880 gene_biotype:protein_coding transcript_biotype:protein_coding description:hypothetical protein	1
gma-miR319c	KZM96345	4	-1	1	20	928	947	UUGGACUGAAAGGAGCUCCU	::::: :: :::::::::.	AGGAGACCCCUUCAGUCCAG	Translation	cdna chromosome:ASM162521v1:5:40253421:40254587:-1 gene:DCAR_019587 gene_biotype:protein_coding transcript_biotype:protein_coding description:hypothetical protein	1
gma-miR319d	KZN01014	4	-1	1	22	694	715	UGGACUGAAGGGGAGCUCCUUC	:: :.: .::::::::::::	CAAAGGGAAUCCCUUCAGUCCA	Cleavage	cdna chromosome:ASM162521v1:3:10809560:10810471:-1 gene:DCAR_009768 gene_biotype:protein_coding transcript_biotype:protein_coding description:hypothetical protein	1
gma-miR319f	KZN01014	4	-1	1	20	697	716	UUGGACUGAAGGGGCCUCUU	:.:. .::::::::::::.	AGGGAAUCCCUUCAGUCCAG	Cleavage	cdna chromosome:ASM162521v1:3:10809560:10810471:-1 gene:DCAR_009768 gene_biotype:protein_coding transcript_biotype:protein_coding description:hypothetical protein	1
gma-miR319o	KZN01014	4	-1	1	22	694	715	UGGACUGAAGGGGAGCUCCUUC	:: :.: .::::::::::::	CAAAGGGAAUCCCUUCAGUCCA	Cleavage	cdna chromosome:ASM162521v1:3:10809560:10810471:-1 gene:DCAR_009768 gene_biotype:protein_coding transcript_biotype:protein_coding description:hypothetical protein	1
gma-miR319p	KZM96345	4	-1	1	21	929	949	UUUUGGACUGAAGGGAGCUCC	:::: ::::::::::::. :	GGAGACCCCUUCAGUCCAGUA	Cleavage	cdna chromosome:ASM162521v1:5:40253421:40254587:-1 gene:DCAR_019587 gene_biotype:protein_coding transcript_biotype:protein_coding description:hypothetical protein	1
gma-miR4383	KZN05846	4	-1	1	24	575	598	UAUUGGAUCUCAGUUGAACCGGUC	:::. :::::.::::.:.	UCAACGUUUCUCUGAGGUCCAGUG	Cleavage	cdna chromosome:ASM162521v1:2:27715713:27717203:-1 gene:DCAR_006683 gene_biotype:protein_coding transcript_biotype:protein_coding description:hypothetical protein	1
gma-miR4413a	KZN06062	4	-1	1	20	84	103	AAGAGAAUUGUAAGUCACUG	:: ::: :::::::.::::	CAUGGACAUACAAUUUUCUU	Cleavage	cdna chromosome:ASM162521v1:2:29841560:29842471:-1 gene:DCAR_006899 gene_biotype:protein_coding transcript_biotype:protein_coding description:Transcription factor TCP9 [Source:Projected from Arabidopsis thaliana (AT2G45680) UniProtKB/Swiss-Prot;Acc:O64647]	1
gma-miR5035-5p	KZM88277	4	-1	1	22	763	784	CUUCUAAACAUUUUUUCCCUUA	..: :::.:. :::::.::::	AGGGUGAAGAGUUGUUUGGAAG	Translation	cdna chromosome:ASM162521v1:7:26423800:26425071:1 gene:DCAR_025352 gene_biotype:protein_coding transcript_biotype:protein_coding description:hypothetical protein	1
gma-miR5038a	KZM97506	4	-1	1	21	879	899	UGAGAAUUUGGCCUCUGUCCA	:::: : ::::::::: :::.	UGGAAAUAGGCCAAAUGCUCG	Cleavage	cdna chromosome:ASM162521v1:4:15353219:15354259:1 gene:DCAR_015132 gene_biotype:protein_coding transcript_biotype:protein_coding description:hypothetical protein	1
gma-miR5038a	KZM91355	4	-1	1	21	38	58	UGAGAAUUUGGCCUCUGUCCA	: :: .::::::: ::::::	UUGAAGGAGGCCAUAUUCUCC	Cleavage	cdna chromosome:ASM162521v1:6:24457369:24458289:1 gene:DCAR_021280 gene_biotype:protein_coding transcript_biotype:protein_coding description:hypothetical protein	1
gma-miR5038b	KZM97506	4	-1	1	21	879	899	UGAGAAUUUGGCCUCUGUCCA	:::: : ::::::::: :::.	UGGAAAUAGGCCAAAUGCUCG	Cleavage	cdna chromosome:ASM162521v1:4:15353219:15354259:1 gene:DCAR_015132 gene_biotype:protein_coding transcript_biotype:protein_coding description:hypothetical protein	1
gma-miR5038b	KZM91355	4	-1	1	21	38	58	UGAGAAUUUGGCCUCUGUCCA	: :: .::::::: ::::::	UUGAAGGAGGCCAUAUUCUCC	Cleavage	cdna chromosome:ASM162521v1:6:24457369:24458289:1 gene:DCAR_021280 gene_biotype:protein_coding transcript_biotype:protein_coding description:hypothetical protein	1
gma-miR5041-3p	KZM89456	4	-1	1	21	967	987	GUUGAGCAAGUUGAAGAUGAA	:::::::::. ::: .:::	ACCAUCUUCAAUCUGCAUAAC	Cleavage	cdna chromosome:ASM162521v1:6:884976:885983:1 gene:DCAR_023181 gene_biotype:protein_coding transcript_biotype:protein_coding description:hypothetical protein	1
gma-miR5372	KZM89192	4	-1	1	21	73	93	UUGUUCGAUAAAACUGUUGUG	:..:.. ::::.:.::::::	GAUGAUGAUUUUGUUGAACAA	Cleavage	cdna chromosome:ASM162521v1:7:34824771:34825857:1 gene:DCAR_026267 gene_biotype:protein_coding transcript_biotype:protein_coding description:hypothetical protein	1
gma-miR5779	KZN02590	4	-1	1	24	576	599	CAAGUCCAAAGUAGGAAUGUUGCA	:: :::::.. :::::::.:::	UGACACAUUUUCACUUUGGGCUUC	Cleavage	cdna chromosome:ASM162521v1:3:34860550:34861629:-1 gene:DCAR_011344 gene_biotype:protein_coding transcript_biotype:protein_coding description:hypothetical protein	1
gma-miR9724	KZM93295	4	-1	1	22	847	868	UAGAGAUAGUGUCAAAAUAGAA	:: ::: :.::::.::::::	UUGUAUAGAGGCACUGUCUCUA	Cleavage	cdna chromosome:ASM162521v1:5:4564486:4565652:1 gene:DCAR_016540 gene_biotype:protein_coding transcript_biotype:protein_coding description:hypothetical protein	1
gma-miR9725	KZM89456	4	-1	1	21	614	634	UUAAUUUUUUUGGAUCAGCAU	::::: : :::.::::::::	AUGCUUCUACAAGAAAAUUAA	Cleavage	cdna chromosome:ASM162521v1:6:884976:885983:1 gene:DCAR_023181 gene_biotype:protein_coding transcript_biotype:protein_coding description:hypothetical protein	1
gma-miR9752	KZM96345	4	-1	1	21	1095	1115	UGCUUCUUCUUUUCCCUGUUU	: .: :::.::.::.::::	UCAAGGCGAAGAGGAGGAGCA	Cleavage	cdna chromosome:ASM162521v1:5:40253421:40254587:-1 gene:DCAR_019587 gene_biotype:protein_coding transcript_biotype:protein_coding description:hypothetical protein	1
gra-miR7494e	KZN08360	4	-1	1	21	3	23	UCGUGAUCUUUAGCGGUGUUU	.:: :.:::::::.:.::	GUCUACAGUUAAAGAUUAUGA	Cleavage	cdna chromosome:ASM162521v1:1:5651853:5652476:-1 gene:DCAR_000906 gene_biotype:protein_coding transcript_biotype:protein_coding description:hypothetical protein	1
gra-miR7494f	KZN08360	4	-1	1	21	3	23	UCGUGAUCUUUAGCGGUGUUU	.:: :.:::::::.:.::	GUCUACAGUUAAAGAUUAUGA	Cleavage	cdna chromosome:ASM162521v1:1:5651853:5652476:-1 gene:DCAR_000906 gene_biotype:protein_coding transcript_biotype:protein_coding description:hypothetical protein	1
gra-miR8678	KZN04402	4	-1	1	21	632	652	AAUUUGGACUGUCACGUAGGA	::.: ::...::.:.::::	CACUGCUUGGUGGUUCGAAUU	Cleavage	cdna chromosome:ASM162521v1:2:10318482:10319684:1 gene:DCAR_005239 gene_biotype:protein_coding transcript_biotype:protein_coding description:hypothetical protein	1
gra-miR8722	KZN08367	4	-1	1	22	502	523	CAUGUUUUUCCUGUUCAUCUUC	:::: : :::::.:..:::	UCUGAUGCAGAGGAAGAGUAUG	Cleavage	cdna chromosome:ASM162521v1:1:5699841:5700416:-1 gene:DCAR_000913 gene_biotype:protein_coding transcript_biotype:protein_coding description:hypothetical protein	1
gra-miR8722	KZN08369	4	-1	1	22	478	499	CAUGUUUUUCCUGUUCAUCUUC	:::: : :::::.:..:::	UCUGAUGCAGAGGAAGAGUAUG	Cleavage	cdna chromosome:ASM162521v1:1:5725446:5725997:1 gene:DCAR_000915 gene_biotype:protein_coding transcript_biotype:protein_coding description:hypothetical protein	1
gra-miR8787	KZN08363	4	-1	1	23	109	131	UUUUCUUUUAAUUGGACGAGAUA	:: ::::. ::::.:::.:	CGAAUCUUCCAGCUAAAGGAAGA	Translation	cdna chromosome:ASM162521v1:1:5666478:5666948:-1 gene:DCAR_000909 gene_biotype:protein_coding transcript_biotype:protein_coding description:hypothetical protein	1
han-miR3630-3p	KZM97506	4	-1	1	22	485	506	UGUGGGAAUCUCUCUGAUGCUU	:: .. : :::::.::.:::::	AACUGGCUGAGAGGUUUCCACA	Cleavage	cdna chromosome:ASM162521v1:4:15353219:15354259:1 gene:DCAR_015132 gene_biotype:protein_coding transcript_biotype:protein_coding description:hypothetical protein	1
hbr-miR159a	KZN07043	4	-1	1	21	1069	1089	UUUGGAUUGAAGGGAGCUCUA	.:.: :::::::.:::::	AGGGGGACCCUUCAGUCCAAU	Cleavage	cdna chromosome:ASM162521v1:2:37892047:37893396:1 gene:DCAR_007880 gene_biotype:protein_coding transcript_biotype:protein_coding description:hypothetical protein	1
hbr-miR159a	KZM96345	4	-1	1	21	928	948	UUUGGAUUGAAGGGAGCUCUA	.::: :::::::.::::.	AGGAGACCCCUUCAGUCCAGU	Cleavage	cdna chromosome:ASM162521v1:5:40253421:40254587:-1 gene:DCAR_019587 gene_biotype:protein_coding transcript_biotype:protein_coding description:hypothetical protein	1
hme-miR-10	KZM98143	4	-1	1	22	520	541	ACCCUGUAGAUCCGAAUUUGUU	: ::: ::::.:.: :.::::	CAAAAAAUCGGGUUUUCGGGGU	Cleavage	cdna chromosome:ASM162521v1:4:21431750:21432511:1 gene:DCAR_014495 gene_biotype:protein_coding transcript_biotype:protein_coding description:hypothetical protein	1
htu-miR159a	KZN07043	4	-1	1	21	1069	1089	UUUGGAUUGAAGGGAGCUCUA	.:.: :::::::.:::::	AGGGGGACCCUUCAGUCCAAU	Cleavage	cdna chromosome:ASM162521v1:2:37892047:37893396:1 gene:DCAR_007880 gene_biotype:protein_coding transcript_biotype:protein_coding description:hypothetical protein	1
htu-miR159a	KZM96345	4	-1	1	21	928	948	UUUGGAUUGAAGGGAGCUCUA	.::: :::::::.::::.	AGGAGACCCCUUCAGUCCAGU	Cleavage	cdna chromosome:ASM162521v1:5:40253421:40254587:-1 gene:DCAR_019587 gene_biotype:protein_coding transcript_biotype:protein_coding description:hypothetical protein	1
htu-miR530	KZM88277	4	-1	1	20	1049	1068	UGCAUUUGCACCUGCACCUU	:::: : :: :::::::::.	AAGGCGGAGAUGCAAAUGCG	Translation	cdna chromosome:ASM162521v1:7:26423800:26425071:1 gene:DCAR_025352 gene_biotype:protein_coding transcript_biotype:protein_coding description:hypothetical protein	1
hvu-miR159a	KZN07043	4	-1	1	21	1069	1089	UUUGGAUUGAAGGGAGCUCUG	.:.: :::::::.:::::	AGGGGGACCCUUCAGUCCAAU	Cleavage	cdna chromosome:ASM162521v1:2:37892047:37893396:1 gene:DCAR_007880 gene_biotype:protein_coding transcript_biotype:protein_coding description:hypothetical protein	1
hvu-miR159a	KZM96345	4	-1	1	21	928	948	UUUGGAUUGAAGGGAGCUCUG	.::: :::::::.::::.	AGGAGACCCCUUCAGUCCAGU	Cleavage	cdna chromosome:ASM162521v1:5:40253421:40254587:-1 gene:DCAR_019587 gene_biotype:protein_coding transcript_biotype:protein_coding description:hypothetical protein	1
hvu-miR159b	KZN07043	4	-1	1	21	1069	1089	UUUGGAUUGAAGGGAGCUCUG	.:.: :::::::.:::::	AGGGGGACCCUUCAGUCCAAU	Cleavage	cdna chromosome:ASM162521v1:2:37892047:37893396:1 gene:DCAR_007880 gene_biotype:protein_coding transcript_biotype:protein_coding description:hypothetical protein	1
hvu-miR159b	KZM96345	4	-1	1	21	928	948	UUUGGAUUGAAGGGAGCUCUG	.::: :::::::.::::.	AGGAGACCCCUUCAGUCCAGU	Cleavage	cdna chromosome:ASM162521v1:5:40253421:40254587:-1 gene:DCAR_019587 gene_biotype:protein_coding transcript_biotype:protein_coding description:hypothetical protein	1
hvu-miR5053	KZM85695	4	-1	1	21	535	555	CGCAGCUGUAGUCGCCGGCGU	: ::::.:::::..::: ::	UCUCCGGUGACUAUGGCUUCG	Cleavage	cdna chromosome:ASM162521v1:8:27942790:27943494:1 gene:DCAR_026883 gene_biotype:protein_coding transcript_biotype:protein_coding description:hypothetical protein	1
hvu-miR6185	KZN09938	4	-1	1	21	675	695	UCUGGCAGCGACGGGAACAUA	: :::: :::::.::.:.:.	UUUGUUGGCGUCGUUGUCGGG	Cleavage	cdna chromosome:ASM162521v1:1:30991300:30992043:1 gene:DCAR_002594 gene_biotype:protein_coding transcript_biotype:protein_coding description:hypothetical protein	1
hvu-miR6192	KZM89519	4	-1	1	22	424	445	UAGGAGAGGGGGGAAGGGAUCU	::.:: .:.::::.:..::	UCUUCUCUCUCUCCCUUUUUUA	Cleavage	cdna chromosome:ASM162521v1:6:1520946:1522070:-1 gene:DCAR_023118 gene_biotype:protein_coding transcript_biotype:protein_coding description:hypothetical protein	1
lja-miR7531	KZM89456	4	-1	1	21	651	671	CGUGUUUUCUUUCAUUCCCCA	::: : :.::::.:::::	AAGGGCAAGGAAGAGAACACU	Cleavage	cdna chromosome:ASM162521v1:6:884976:885983:1 gene:DCAR_023181 gene_biotype:protein_coding transcript_biotype:protein_coding description:hypothetical protein	1
lja-miR7532a	KZN00654	4	-1	1	21	857	877	GAAGCUGCCUCUGGUCGUGGU	..:.::: ::::: ::::::	UUUAUGACAAGAGGGAGCUUC	Cleavage	cdna chromosome:ASM162521v1:3:7270877:7271815:1 gene:DCAR_009408 gene_biotype:protein_coding transcript_biotype:protein_coding description:Transcription factor TCP19 [Source:Projected from Arabidopsis thaliana (AT5G51910) UniProtKB/Swiss-Prot;Acc:Q9LT89]	1
lja-miR7532b	KZN00654	4	-1	1	21	857	877	GAAGCUGCCUCUGGUCGUGGU	..:.::: ::::: ::::::	UUUAUGACAAGAGGGAGCUUC	Cleavage	cdna chromosome:ASM162521v1:3:7270877:7271815:1 gene:DCAR_009408 gene_biotype:protein_coding transcript_biotype:protein_coding description:Transcription factor TCP19 [Source:Projected from Arabidopsis thaliana (AT5G51910) UniProtKB/Swiss-Prot;Acc:Q9LT89]	1
lja-miR7540a	KZM93295	4	-1	1	20	410	429	UGAUAUGAUAAGUGAUGUGA	:.:: ::::::: .:::::.	UUACUUCACUUAAUAUAUCG	Cleavage	cdna chromosome:ASM162521v1:5:4564486:4565652:1 gene:DCAR_016540 gene_biotype:protein_coding transcript_biotype:protein_coding description:hypothetical protein	1
lja-miR7540b	KZM93295	4	-1	1	20	410	429	UGAUAUGAUAAGUGAUGUGA	:.:: ::::::: .:::::.	UUACUUCACUUAAUAUAUCG	Cleavage	cdna chromosome:ASM162521v1:5:4564486:4565652:1 gene:DCAR_016540 gene_biotype:protein_coding transcript_biotype:protein_coding description:hypothetical protein	1
mdm-miR159a	KZN07043	4	-1	1	20	1070	1089	CUUGGAUUGAAGGGAGCUCC	::.: :::::::.:::::	GGGGGACCCUUCAGUCCAAU	Cleavage	cdna chromosome:ASM162521v1:2:37892047:37893396:1 gene:DCAR_007880 gene_biotype:protein_coding transcript_biotype:protein_coding description:hypothetical protein	1
mdm-miR159a	KZM96345	4	-1	1	20	929	948	CUUGGAUUGAAGGGAGCUCC	:::: :::::::.::::.	GGAGACCCCUUCAGUCCAGU	Cleavage	cdna chromosome:ASM162521v1:5:40253421:40254587:-1 gene:DCAR_019587 gene_biotype:protein_coding transcript_biotype:protein_coding description:hypothetical protein	1
mdm-miR159b	KZM96345	4	-1	1	20	929	948	CUUGGAUUGAAGGGAGCUCC	:::: :::::::.::::.	GGAGACCCCUUCAGUCCAGU	Cleavage	cdna chromosome:ASM162521v1:5:40253421:40254587:-1 gene:DCAR_019587 gene_biotype:protein_coding transcript_biotype:protein_coding description:hypothetical protein	1
mdm-miR159b	KZN07043	4	-1	1	20	1070	1089	CUUGGAUUGAAGGGAGCUCC	::.: :::::::.:::::	GGGGGACCCUUCAGUCCAAU	Cleavage	cdna chromosome:ASM162521v1:2:37892047:37893396:1 gene:DCAR_007880 gene_biotype:protein_coding transcript_biotype:protein_coding description:hypothetical protein	1
mdm-miR172i	KZM85695	4	-1	1	21	24	44	GGAAUCUUGAUGAUGCUGCAU	::. :::::::.::. :::	CGGCGCCAUCAUCGAGGCUCC	Cleavage	cdna chromosome:ASM162521v1:8:27942790:27943494:1 gene:DCAR_026883 gene_biotype:protein_coding transcript_biotype:protein_coding description:hypothetical protein	1
mdm-miR172j	KZM85695	4	-1	1	21	24	44	GGAAUCUUGAUGAUGCUGCAU	::. :::::::.::. :::	CGGCGCCAUCAUCGAGGCUCC	Cleavage	cdna chromosome:ASM162521v1:8:27942790:27943494:1 gene:DCAR_026883 gene_biotype:protein_coding transcript_biotype:protein_coding description:hypothetical protein	1
mdm-miR172k	KZM85695	4	-1	1	21	24	44	GGAAUCUUGAUGAUGCUGCAU	::. :::::::.::. :::	CGGCGCCAUCAUCGAGGCUCC	Cleavage	cdna chromosome:ASM162521v1:8:27942790:27943494:1 gene:DCAR_026883 gene_biotype:protein_coding transcript_biotype:protein_coding description:hypothetical protein	1
mdm-miR172l	KZM85695	4	-1	1	21	24	44	GGAAUCUUGAUGAUGCUGCAG	: ::. :::::::.::. :::	CGGCGCCAUCAUCGAGGCUCC	Cleavage	cdna chromosome:ASM162521v1:8:27942790:27943494:1 gene:DCAR_026883 gene_biotype:protein_coding transcript_biotype:protein_coding description:hypothetical protein	1
mes-miR159a	KZN07043	4	-1	1	21	1069	1089	UUUGGAUUGAAGGGAGCUCUA	.:.: :::::::.:::::	AGGGGGACCCUUCAGUCCAAU	Cleavage	cdna chromosome:ASM162521v1:2:37892047:37893396:1 gene:DCAR_007880 gene_biotype:protein_coding transcript_biotype:protein_coding description:hypothetical protein	1
mes-miR159a	KZM96345	4	-1	1	21	928	948	UUUGGAUUGAAGGGAGCUCUA	.::: :::::::.::::.	AGGAGACCCCUUCAGUCCAGU	Cleavage	cdna chromosome:ASM162521v1:5:40253421:40254587:-1 gene:DCAR_019587 gene_biotype:protein_coding transcript_biotype:protein_coding description:hypothetical protein	1
mes-miR159b	KZN07043	4	-1	1	21	1069	1089	UUUGGAUUGAAGGGAGCUCUA	.:.: :::::::.:::::	AGGGGGACCCUUCAGUCCAAU	Cleavage	cdna chromosome:ASM162521v1:2:37892047:37893396:1 gene:DCAR_007880 gene_biotype:protein_coding transcript_biotype:protein_coding description:hypothetical protein	1
mes-miR159b	KZM96345	4	-1	1	21	928	948	UUUGGAUUGAAGGGAGCUCUA	.::: :::::::.::::.	AGGAGACCCCUUCAGUCCAGU	Cleavage	cdna chromosome:ASM162521v1:5:40253421:40254587:-1 gene:DCAR_019587 gene_biotype:protein_coding transcript_biotype:protein_coding description:hypothetical protein	1
mes-miR159c	KZN07043	4	-1	1	21	1069	1089	AUUGGAGUGAAGGGAGCUCUG	.:.: ::::::: ::::::	AGGGGGACCCUUCAGUCCAAU	Cleavage	cdna chromosome:ASM162521v1:2:37892047:37893396:1 gene:DCAR_007880 gene_biotype:protein_coding transcript_biotype:protein_coding description:hypothetical protein	1
mes-miR159c	KZM96345	4	-1	1	21	928	948	AUUGGAGUGAAGGGAGCUCUG	.::: ::::::: ::::.:	AGGAGACCCCUUCAGUCCAGU	Cleavage	cdna chromosome:ASM162521v1:5:40253421:40254587:-1 gene:DCAR_019587 gene_biotype:protein_coding transcript_biotype:protein_coding description:hypothetical protein	1
mes-miR159d	KZN07043	4	-1	1	21	1069	1089	AUUGGAGUGAAGGGAGCUCUG	.:.: ::::::: ::::::	AGGGGGACCCUUCAGUCCAAU	Cleavage	cdna chromosome:ASM162521v1:2:37892047:37893396:1 gene:DCAR_007880 gene_biotype:protein_coding transcript_biotype:protein_coding description:hypothetical protein	1
mes-miR159d	KZM96345	4	-1	1	21	928	948	AUUGGAGUGAAGGGAGCUCUG	.::: ::::::: ::::.:	AGGAGACCCCUUCAGUCCAGU	Cleavage	cdna chromosome:ASM162521v1:5:40253421:40254587:-1 gene:DCAR_019587 gene_biotype:protein_coding transcript_biotype:protein_coding description:hypothetical protein	1
mes-miR172e	KZM85695	4	-1	1	21	24	44	GGAAUCUUGAUGAUGCUGCAG	: ::. :::::::.::. :::	CGGCGCCAUCAUCGAGGCUCC	Cleavage	cdna chromosome:ASM162521v1:8:27942790:27943494:1 gene:DCAR_026883 gene_biotype:protein_coding transcript_biotype:protein_coding description:hypothetical protein	1
mes-miR172f	KZM85695	4	-1	1	21	24	44	GGAAUCUUGAUGAUGCUGCAG	: ::. :::::::.::. :::	CGGCGCCAUCAUCGAGGCUCC	Cleavage	cdna chromosome:ASM162521v1:8:27942790:27943494:1 gene:DCAR_026883 gene_biotype:protein_coding transcript_biotype:protein_coding description:hypothetical protein	1
mes-miR319h	KZN01014	4	-1	1	21	697	717	CUUGGACUGAAGGGAGCUCCU	:::. :::::::::::::.	AGGGAAUCCCUUCAGUCCAGU	Cleavage	cdna chromosome:ASM162521v1:3:10809560:10810471:-1 gene:DCAR_009768 gene_biotype:protein_coding transcript_biotype:protein_coding description:hypothetical protein	1
mes-miR530a	KZM88277	4	-1	1	20	1049	1068	UGCAUUUGCACCUGCACCUU	:::: : :: :::::::::.	AAGGCGGAGAUGCAAAUGCG	Translation	cdna chromosome:ASM162521v1:7:26423800:26425071:1 gene:DCAR_025352 gene_biotype:protein_coding transcript_biotype:protein_coding description:hypothetical protein	1
mes-miR530b	KZM88277	4	-1	1	20	1049	1068	UGCAUUUGCACCUGCACCUU	:::: : :: :::::::::.	AAGGCGGAGAUGCAAAUGCG	Translation	cdna chromosome:ASM162521v1:7:26423800:26425071:1 gene:DCAR_025352 gene_biotype:protein_coding transcript_biotype:protein_coding description:hypothetical protein	1
mtr-miR156g-3p	KZM83458	4	-1	1	21	628	648	GCUCUCUAGACUUCUGUCAUC	.::::: . ::.:.::::::	CGUGACACGUGUUUGGAGAGC	Cleavage	cdna chromosome:ASM162521v1:9:32064195:32065310:1 gene:DCAR_031027 gene_biotype:protein_coding transcript_biotype:protein_coding description:hypothetical protein	1
mtr-miR156g-3p	KZM83459	4	-1	1	21	628	648	GCUCUCUAGACUUCUGUCAUC	.::::: . ::.:.::::::	CGUGACACGUGUUUGGAGAGC	Cleavage	cdna chromosome:ASM162521v1:9:32104425:32105540:1 gene:DCAR_031028 gene_biotype:protein_coding transcript_biotype:protein_coding description:hypothetical protein	1
mtr-miR156h-3p	KZM88277	4	-1	1	21	754	774	GCUCUUUAUUCUUCUGUCAUC	:::.: .::..:.:::::.	UCUGAUAAGAGGGUGAAGAGU	Cleavage	cdna chromosome:ASM162521v1:7:26423800:26425071:1 gene:DCAR_025352 gene_biotype:protein_coding transcript_biotype:protein_coding description:hypothetical protein	1
mtr-miR159a	KZN07043	4	-1	1	21	1069	1089	UUUGGAUUGAAGGGAGCUCUA	.:.: :::::::.:::::	AGGGGGACCCUUCAGUCCAAU	Cleavage	cdna chromosome:ASM162521v1:2:37892047:37893396:1 gene:DCAR_007880 gene_biotype:protein_coding transcript_biotype:protein_coding description:hypothetical protein	1
mtr-miR159a	KZM96345	4	-1	1	21	928	948	UUUGGAUUGAAGGGAGCUCUA	.::: :::::::.::::.	AGGAGACCCCUUCAGUCCAGU	Cleavage	cdna chromosome:ASM162521v1:5:40253421:40254587:-1 gene:DCAR_019587 gene_biotype:protein_coding transcript_biotype:protein_coding description:hypothetical protein	1
mtr-miR159b	KZN07043	4	-1	1	21	1069	1089	AUUGGAGUGAAGGGAGCUCCA	::.: ::::::: ::::::	AGGGGGACCCUUCAGUCCAAU	Cleavage	cdna chromosome:ASM162521v1:2:37892047:37893396:1 gene:DCAR_007880 gene_biotype:protein_coding transcript_biotype:protein_coding description:hypothetical protein	1
mtr-miR159b	KZM96345	4	-1	1	21	928	948	AUUGGAGUGAAGGGAGCUCCA	:::: ::::::: ::::.:	AGGAGACCCCUUCAGUCCAGU	Cleavage	cdna chromosome:ASM162521v1:5:40253421:40254587:-1 gene:DCAR_019587 gene_biotype:protein_coding transcript_biotype:protein_coding description:hypothetical protein	1
mtr-miR2087-3p	KZM86556	4	-1	1	21	500	520	CUGCAGUCGGUUUCUUACUUC	:. :.::::::::..::::	CAGCUGAGAAACCGGUUGCAA	Cleavage	cdna chromosome:ASM162521v1:7:4169388:4170398:1 gene:DCAR_023690 gene_biotype:protein_coding transcript_biotype:protein_coding description:hypothetical protein	1
mtr-miR2111a-3p	KZN05846	4	-1	1	21	907	927	AGCCUUGGAAUGCAGAUUAUC	:::: :::::.::::: :	UCUAAUAAGCAUUUCAAGGGU	Cleavage	cdna chromosome:ASM162521v1:2:27715713:27717203:-1 gene:DCAR_006683 gene_biotype:protein_coding transcript_biotype:protein_coding description:hypothetical protein	1
mtr-miR2604	KZM89456	4	-1	1	21	613	633	UAAUUUUUAUGUGGGAGUGUU	:..::.:.::: .:::::::	CAUGCUUCUACAAGAAAAUUA	Cleavage	cdna chromosome:ASM162521v1:6:884976:885983:1 gene:DCAR_023181 gene_biotype:protein_coding transcript_biotype:protein_coding description:hypothetical protein	1
mtr-miR2607	KZM83458	4	-1	1	21	788	808	AUGUGAUUAUGUGAUAAGUGU	:::: :.:.::..:::::	CGACUUUUUAUAUGGUCACAA	Cleavage	cdna chromosome:ASM162521v1:9:32064195:32065310:1 gene:DCAR_031027 gene_biotype:protein_coding transcript_biotype:protein_coding description:hypothetical protein	1
mtr-miR2607	KZM83459	4	-1	1	21	788	808	AUGUGAUUAUGUGAUAAGUGU	:::: :.:.::..:::::	CGACUUUUUAUAUGGUCACAA	Cleavage	cdna chromosome:ASM162521v1:9:32104425:32105540:1 gene:DCAR_031028 gene_biotype:protein_coding transcript_biotype:protein_coding description:hypothetical protein	1
mtr-miR2619b-5p	KZM98143	4	-1	1	21	180	200	AUAUGUUUUGAUUCUUUGGCA	: :.:::::.:..:::::	CACAAGAGAAUUAGGACAUAA	Cleavage	cdna chromosome:ASM162521v1:4:21431750:21432511:1 gene:DCAR_014495 gene_biotype:protein_coding transcript_biotype:protein_coding description:hypothetical protein	1
mtr-miR2651	KZM88362	4	-1	1	21	631	651	UUUGAUUGGUAUGCCUGCAUU	:::::.::.:.:::.::	CCAGCAGGUAUGCUAAUUAAC	Cleavage	cdna chromosome:ASM162521v1:7:27208287:27209231:1 gene:DCAR_025437 gene_biotype:protein_coding transcript_biotype:protein_coding description:hypothetical protein	1
mtr-miR2657	KZM84511	4	-1	1	22	499	519	UGUUAUUUCAUCGAUUUUGUUG	.:::.:: ::::::::::.:	AUGCAAGAU-GAUGAAAUAAUA	Cleavage	cdna chromosome:ASM162521v1:8:15529723:15530289:1 gene:DCAR_028067 gene_biotype:protein_coding transcript_biotype:protein_coding description:hypothetical protein	1
mtr-miR2673a	KZM96345	4	-1	1	22	1093	1114	CCUCUUCCUCUUCCUCUUCCAC	:::. ::::::::.:::	AUUCAAGGCGAAGAGGAGGAGC	Cleavage	cdna chromosome:ASM162521v1:5:40253421:40254587:-1 gene:DCAR_019587 gene_biotype:protein_coding transcript_biotype:protein_coding description:hypothetical protein	1
mtr-miR2673a	KZN00654	4	-1	1	22	43	64	CCUCUUCCUCUUCCUCUUCCAC	:: ::::: ::::: :: ::::	GUUGAAGAAGAAGAAGAUGAGG	Cleavage	cdna chromosome:ASM162521v1:3:7270877:7271815:1 gene:DCAR_009408 gene_biotype:protein_coding transcript_biotype:protein_coding description:Transcription factor TCP19 [Source:Projected from Arabidopsis thaliana (AT5G51910) UniProtKB/Swiss-Prot;Acc:Q9LT89]	1
mtr-miR2673b	KZM96345	4	-1	1	22	1093	1114	CCUCUUCCUCUUCCUCUUCCAC	:::. ::::::::.:::	AUUCAAGGCGAAGAGGAGGAGC	Cleavage	cdna chromosome:ASM162521v1:5:40253421:40254587:-1 gene:DCAR_019587 gene_biotype:protein_coding transcript_biotype:protein_coding description:hypothetical protein	1
mtr-miR2673b	KZN00654	4	-1	1	22	43	64	CCUCUUCCUCUUCCUCUUCCAC	:: ::::: ::::: :: ::::	GUUGAAGAAGAAGAAGAUGAGG	Cleavage	cdna chromosome:ASM162521v1:3:7270877:7271815:1 gene:DCAR_009408 gene_biotype:protein_coding transcript_biotype:protein_coding description:Transcription factor TCP19 [Source:Projected from Arabidopsis thaliana (AT5G51910) UniProtKB/Swiss-Prot;Acc:Q9LT89]	1
mtr-miR408-5p	KZM88277	4	-1	1	21	870	890	ACAGGGAACAUGCAGAGCAUG	::::.:::: :::::.::: :	CAUGUUCUGGAUGUUUCCUUU	Cleavage	cdna chromosome:ASM162521v1:7:26423800:26425071:1 gene:DCAR_025352 gene_biotype:protein_coding transcript_biotype:protein_coding description:hypothetical protein	1
mtr-miR5233	KZM85695	4	-1	1	21	349	369	GAGGAGGAUGGCCGUCUGGAC	:: :::::: ::::::::	UACCCGACGGCGUUCCUCCUC	Translation	cdna chromosome:ASM162521v1:8:27942790:27943494:1 gene:DCAR_026883 gene_biotype:protein_coding transcript_biotype:protein_coding description:hypothetical protein	1
mtr-miR5261	KZM87519	4	-1	1	21	638	658	UCAUUGUAGAUGGCUUUGGCU	..:: .:::::.::::::	CAAUGAAUUCAUCUGCAAUGA	Cleavage	cdna chromosome:ASM162521v1:7:17689195:17690229:-1 gene:DCAR_024653 gene_biotype:protein_coding transcript_biotype:protein_coding description:hypothetical protein	2
mtr-miR5261	KZM87519	4	-1	1	21	392	412	UCAUUGUAGAUGGCUUUGGCU	::::. .:::: ::::::.	CUCCAAGUUCAUCCACAAUGG	Cleavage	cdna chromosome:ASM162521v1:7:17689195:17690229:-1 gene:DCAR_024653 gene_biotype:protein_coding transcript_biotype:protein_coding description:hypothetical protein	2
mtr-miR5554a-5p	KZM86556	4	-1	1	22	290	311	UGUGCAUCUUGAACAAUGGUAU	.:. : ::::::::::::	UCUUCGAUCUUCAAGAUGCACU	Cleavage	cdna chromosome:ASM162521v1:7:4169388:4170398:1 gene:DCAR_023690 gene_biotype:protein_coding transcript_biotype:protein_coding description:hypothetical protein	1
mtr-miR5554b-5p	KZM86556	4	-1	1	22	290	311	UGUGCAUCUUGAACAAUGGUAU	.:. : ::::::::::::	UCUUCGAUCUUCAAGAUGCACU	Cleavage	cdna chromosome:ASM162521v1:7:4169388:4170398:1 gene:DCAR_023690 gene_biotype:protein_coding transcript_biotype:protein_coding description:hypothetical protein	1
mtr-miR5554c-5p	KZM86556	4	-1	1	22	290	311	UGUGCAUCUUGAACAAUGGUAU	.:. : ::::::::::::	UCUUCGAUCUUCAAGAUGCACU	Cleavage	cdna chromosome:ASM162521v1:7:4169388:4170398:1 gene:DCAR_023690 gene_biotype:protein_coding transcript_biotype:protein_coding description:hypothetical protein	1
nta-miR1446	KZN04402	4	-1	1	22	179	200	UGAACUCUCUCCCUCAAUGGCU	::: ::::::::.:: ::	CGAGAUUUAGGGAGAGGGUGCA	Cleavage	cdna chromosome:ASM162521v1:2:10318482:10319684:1 gene:DCAR_005239 gene_biotype:protein_coding transcript_biotype:protein_coding description:hypothetical protein	1
nta-miR159	KZN07043	4	-1	1	21	1069	1089	UUUGGAUUGAAGGGAGCUCUA	.:.: :::::::.:::::	AGGGGGACCCUUCAGUCCAAU	Cleavage	cdna chromosome:ASM162521v1:2:37892047:37893396:1 gene:DCAR_007880 gene_biotype:protein_coding transcript_biotype:protein_coding description:hypothetical protein	1
nta-miR159	KZM96345	4	-1	1	21	928	948	UUUGGAUUGAAGGGAGCUCUA	.::: :::::::.::::.	AGGAGACCCCUUCAGUCCAGU	Cleavage	cdna chromosome:ASM162521v1:5:40253421:40254587:-1 gene:DCAR_019587 gene_biotype:protein_coding transcript_biotype:protein_coding description:hypothetical protein	1
nta-miR172b	KZM88277	4	-1	1	21	1210	1230	AGAAUCAUGAUGAUGCUGCAU	::::: ::::: ::::::	GAACAGCAACAUCAGGAUUCU	Cleavage	cdna chromosome:ASM162521v1:7:26423800:26425071:1 gene:DCAR_025352 gene_biotype:protein_coding transcript_biotype:protein_coding description:hypothetical protein	1
nta-miR172j	KZM85695	4	-1	1	21	24	44	GGAAUCUUGAUGAUGCUGCAU	::. :::::::.::. :::	CGGCGCCAUCAUCGAGGCUCC	Cleavage	cdna chromosome:ASM162521v1:8:27942790:27943494:1 gene:DCAR_026883 gene_biotype:protein_coding transcript_biotype:protein_coding description:hypothetical protein	1
nta-miR6151a	KZM88362	4	-1	1	22	663	684	UGAAUGUGAGGCAUUGGAUUGA	::: ::: :.:::.:::.:	UAUAUCAAAUCCUUCAUAUUUA	Cleavage	cdna chromosome:ASM162521v1:7:27208287:27209231:1 gene:DCAR_025437 gene_biotype:protein_coding transcript_biotype:protein_coding description:hypothetical protein	1
nta-miR6151b	KZM88362	4	-1	1	22	663	684	UGAAUGUGAGGCAUUGGAUUGA	::: ::: :.:::.:::.:	UAUAUCAAAUCCUUCAUAUUUA	Cleavage	cdna chromosome:ASM162521v1:7:27208287:27209231:1 gene:DCAR_025437 gene_biotype:protein_coding transcript_biotype:protein_coding description:hypothetical protein	1
nta-miR6151c	KZM88362	4	-1	1	22	663	684	UGAAUGUGAGGCAUUGGAUUGA	::: ::: :.:::.:::.:	UAUAUCAAAUCCUUCAUAUUUA	Cleavage	cdna chromosome:ASM162521v1:7:27208287:27209231:1 gene:DCAR_025437 gene_biotype:protein_coding transcript_biotype:protein_coding description:hypothetical protein	1
nta-miR6151d	KZM88362	4	-1	1	22	663	684	UGAAUGUGAGGCAUUGGAUUGA	::: ::: :.:::.:::.:	UAUAUCAAAUCCUUCAUAUUUA	Cleavage	cdna chromosome:ASM162521v1:7:27208287:27209231:1 gene:DCAR_025437 gene_biotype:protein_coding transcript_biotype:protein_coding description:hypothetical protein	1
nta-miR6151e	KZM88362	4	-1	1	22	663	684	UGAAUGUGAGGCAUUGGAUUGA	::: ::: :.:::.:::.:	UAUAUCAAAUCCUUCAUAUUUA	Cleavage	cdna chromosome:ASM162521v1:7:27208287:27209231:1 gene:DCAR_025437 gene_biotype:protein_coding transcript_biotype:protein_coding description:hypothetical protein	1
osa-miR1428e-5p	KZM98143	4	-1	1	22	556	577	AAUUCACAGGCCCUAUCUUGUG	..:: ::.:::.:: :::.::	AGUAAUAUGGGGUCUAUGAGUU	Cleavage	cdna chromosome:ASM162521v1:4:21431750:21432511:1 gene:DCAR_014495 gene_biotype:protein_coding transcript_biotype:protein_coding description:hypothetical protein	1
osa-miR1428f-5p	KZM98143	4	-1	1	22	556	577	AAUUCACAGGCCCUAUCUUGUG	..:: ::.:::.:: :::.::	AGUAAUAUGGGGUCUAUGAGUU	Cleavage	cdna chromosome:ASM162521v1:4:21431750:21432511:1 gene:DCAR_014495 gene_biotype:protein_coding transcript_biotype:protein_coding description:hypothetical protein	1
osa-miR1428g-5p	KZM98143	4	-1	1	22	556	577	AAUUCACAGGCCCUAUCUUGUG	..:: ::.:::.:: :::.::	AGUAAUAUGGGGUCUAUGAGUU	Cleavage	cdna chromosome:ASM162521v1:4:21431750:21432511:1 gene:DCAR_014495 gene_biotype:protein_coding transcript_biotype:protein_coding description:hypothetical protein	1
osa-miR159a.1	KZN07043	4	-1	1	21	1069	1089	UUUGGAUUGAAGGGAGCUCUG	.:.: :::::::.:::::	AGGGGGACCCUUCAGUCCAAU	Cleavage	cdna chromosome:ASM162521v1:2:37892047:37893396:1 gene:DCAR_007880 gene_biotype:protein_coding transcript_biotype:protein_coding description:hypothetical protein	1
osa-miR159a.1	KZM96345	4	-1	1	21	928	948	UUUGGAUUGAAGGGAGCUCUG	.::: :::::::.::::.	AGGAGACCCCUUCAGUCCAGU	Cleavage	cdna chromosome:ASM162521v1:5:40253421:40254587:-1 gene:DCAR_019587 gene_biotype:protein_coding transcript_biotype:protein_coding description:hypothetical protein	1
osa-miR159b	KZN07043	4	-1	1	21	1069	1089	UUUGGAUUGAAGGGAGCUCUG	.:.: :::::::.:::::	AGGGGGACCCUUCAGUCCAAU	Cleavage	cdna chromosome:ASM162521v1:2:37892047:37893396:1 gene:DCAR_007880 gene_biotype:protein_coding transcript_biotype:protein_coding description:hypothetical protein	1
osa-miR159b	KZM96345	4	-1	1	21	928	948	UUUGGAUUGAAGGGAGCUCUG	.::: :::::::.::::.	AGGAGACCCCUUCAGUCCAGU	Cleavage	cdna chromosome:ASM162521v1:5:40253421:40254587:-1 gene:DCAR_019587 gene_biotype:protein_coding transcript_biotype:protein_coding description:hypothetical protein	1
osa-miR159c	KZM91355	4	-1	1	21	701	720	AUUGGAUUGAAGGGAGCUCCA	::: : :::::::.::::.:	GGGAAC-CCCUUCAGUCCAGU	Cleavage	cdna chromosome:ASM162521v1:6:24457369:24458289:1 gene:DCAR_021280 gene_biotype:protein_coding transcript_biotype:protein_coding description:hypothetical protein	1
osa-miR159d	KZM91355	4	-1	1	21	701	720	AUUGGAUUGAAGGGAGCUCCG	::: : :::::::.::::.:	GGGAAC-CCCUUCAGUCCAGU	Cleavage	cdna chromosome:ASM162521v1:6:24457369:24458289:1 gene:DCAR_021280 gene_biotype:protein_coding transcript_biotype:protein_coding description:hypothetical protein	1
osa-miR159f	KZN07043	4	-1	1	21	1069	1089	CUUGGAUUGAAGGGAGCUCUA	.:.: :::::::.:::::	AGGGGGACCCUUCAGUCCAAU	Cleavage	cdna chromosome:ASM162521v1:2:37892047:37893396:1 gene:DCAR_007880 gene_biotype:protein_coding transcript_biotype:protein_coding description:hypothetical protein	1
osa-miR159f	KZM96345	4	-1	1	21	928	948	CUUGGAUUGAAGGGAGCUCUA	.::: :::::::.::::.	AGGAGACCCCUUCAGUCCAGU	Cleavage	cdna chromosome:ASM162521v1:5:40253421:40254587:-1 gene:DCAR_019587 gene_biotype:protein_coding transcript_biotype:protein_coding description:hypothetical protein	1
osa-miR160f-3p	KZM88277	4	-1	1	21	488	508	GCAUUGAGGGAGUCAUGCAGG	.:: :.::.::.:.::.:::.	UCUCCGUGGCUUCUUCGAUGU	Cleavage	cdna chromosome:ASM162521v1:7:26423800:26425071:1 gene:DCAR_025352 gene_biotype:protein_coding transcript_biotype:protein_coding description:hypothetical protein	1
osa-miR166i-3p	KZM87518	4	-1	1	21	803	823	UCGGAUCAGGCUUCAUUCCUC	:::. ::: ::::::.::.	AUGGAGCGAAUCCUGAUUCGG	Translation	cdna chromosome:ASM162521v1:7:17654510:17655547:-1 gene:DCAR_024652 gene_biotype:protein_coding transcript_biotype:protein_coding description:hypothetical protein	1
osa-miR172b	KZM85695	4	-1	1	21	24	44	GGAAUCUUGAUGAUGCUGCAU	::. :::::::.::. :::	CGGCGCCAUCAUCGAGGCUCC	Cleavage	cdna chromosome:ASM162521v1:8:27942790:27943494:1 gene:DCAR_026883 gene_biotype:protein_coding transcript_biotype:protein_coding description:hypothetical protein	1
osa-miR172c	KZM88277	4	-1	1	21	1210	1230	UGAAUCUUGAUGAUGCUGCAC	::::: :::::.:::::	GAACAGCAACAUCAGGAUUCU	Cleavage	cdna chromosome:ASM162521v1:7:26423800:26425071:1 gene:DCAR_025352 gene_biotype:protein_coding transcript_biotype:protein_coding description:hypothetical protein	1
osa-miR1850.1	KZM93295	4	-1	1	21	22	42	UGGAAAGUUGGGAGAUUGGGG	..::: :::.::::::::.	UUCCACCGUCCUAACUUUCCG	Cleavage	cdna chromosome:ASM162521v1:5:4564486:4565652:1 gene:DCAR_016540 gene_biotype:protein_coding transcript_biotype:protein_coding description:hypothetical protein	1
osa-miR1861h	KZN01014	4	-1	1	22	338	359	CGGUCUUGAGGCAGGAACUGAG	:: : ::::..::::::::	AACAUUACCUGUUUCAAGACCA	Cleavage	cdna chromosome:ASM162521v1:3:10809560:10810471:-1 gene:DCAR_009768 gene_biotype:protein_coding transcript_biotype:protein_coding description:hypothetical protein	1
osa-miR1861j	KZN01014	4	-1	1	22	338	359	CGGUCUUGAGGCAGGAACUGAG	:: : ::::..::::::::	AACAUUACCUGUUUCAAGACCA	Cleavage	cdna chromosome:ASM162521v1:3:10809560:10810471:-1 gene:DCAR_009768 gene_biotype:protein_coding transcript_biotype:protein_coding description:hypothetical protein	1
osa-miR2097-3p	KZM89456	4	-1	1	22	217	238	UUCUCUUCUUCGUGUCGCAUUU	::.:...: ::::::::.:	GUUUGUGGUGCCAAGAAGAGGA	Translation	cdna chromosome:ASM162521v1:6:884976:885983:1 gene:DCAR_023181 gene_biotype:protein_coding transcript_biotype:protein_coding description:hypothetical protein	1
osa-miR2102-3p	KZM85865	4	-1	1	22	902	923	CAUGGUGCCGGUUCCGGUGGCG	:::.: :.:.:::.:.:.::	GCCCAUCUGGAUCGGUAUCGUG	Cleavage	cdna chromosome:ASM162521v1:8:29432984:29434096:1 gene:DCAR_026713 gene_biotype:protein_coding transcript_biotype:protein_coding description:hypothetical protein	1
osa-miR2106	KZN08360	4	-1	1	21	338	358	CCGAGGUUUUCUGGAUACAUU	::.:.: :::.:::::::	AUGGUGUUCCGAAGACCUCGG	Cleavage	cdna chromosome:ASM162521v1:1:5651853:5652476:-1 gene:DCAR_000906 gene_biotype:protein_coding transcript_biotype:protein_coding description:hypothetical protein	1
osa-miR2919	KZM89519	4	-1	1	19	424	442	AAGGGGGGGGGGGGAAAGA	:::: .:.:.:.:::..::	UCUUCUCUCUCUCCCUUUU	Cleavage	cdna chromosome:ASM162521v1:6:1520946:1522070:-1 gene:DCAR_023118 gene_biotype:protein_coding transcript_biotype:protein_coding description:hypothetical protein	1
osa-miR2925	KZM85695	4	-1	1	19	104	122	UGGCGGCCGCGGGCUUCGU	::: : :::::::::::.	UCGACGGCCGCGGCCGCCG	Cleavage	cdna chromosome:ASM162521v1:8:27942790:27943494:1 gene:DCAR_026883 gene_biotype:protein_coding transcript_biotype:protein_coding description:hypothetical protein	1
osa-miR2926	KZN05846	4	-1	1	20	385	404	AGGUCGUCGACGUUGGUGCU	:::::: :::::::.::	CACACCAAAGUCGACGGCCG	Cleavage	cdna chromosome:ASM162521v1:2:27715713:27717203:-1 gene:DCAR_006683 gene_biotype:protein_coding transcript_biotype:protein_coding description:hypothetical protein	1
osa-miR319a-3p.2-3p	KZN01014	4	-1	1	20	698	716	UUGGACUGAAGGGUGCUCCC	:::: . ::::::::::::.	GGGAAU-CCCUUCAGUCCAG	Cleavage	cdna chromosome:ASM162521v1:3:10809560:10810471:-1 gene:DCAR_009768 gene_biotype:protein_coding transcript_biotype:protein_coding description:hypothetical protein	1
osa-miR319b	KZN01014	4	-1	1	20	698	716	UUGGACUGAAGGGUGCUCCC	:::: . ::::::::::::.	GGGAAU-CCCUUCAGUCCAG	Cleavage	cdna chromosome:ASM162521v1:3:10809560:10810471:-1 gene:DCAR_009768 gene_biotype:protein_coding transcript_biotype:protein_coding description:hypothetical protein	1
osa-miR396f-3p	KZN04402	4	-1	1	24	1156	1179	AUAGUUCAAGAAAGUCCUUGGAAA	: ::: .:::::::: :::::	GCUGCAAAUGCUUUCUUGCACUAU	Cleavage	cdna chromosome:ASM162521v1:2:10318482:10319684:1 gene:DCAR_005239 gene_biotype:protein_coding transcript_biotype:protein_coding description:hypothetical protein	1
osa-miR3980a-3p	KZM93295	4	-1	1	21	235	255	CUGGCCGAGGCCGUCGAUUCU	: :.::::::::: .::::.	AAAGUCGACGGCCGUGGCCGU	Cleavage	cdna chromosome:ASM162521v1:5:4564486:4565652:1 gene:DCAR_016540 gene_biotype:protein_coding transcript_biotype:protein_coding description:hypothetical protein	1
osa-miR3980a-3p	KZM85695	4	-1	1	21	100	120	CUGGCCGAGGCCGUCGAUUCU	: ..::::::::: :::::.	AAGGUCGACGGCCGCGGCCGC	Cleavage	cdna chromosome:ASM162521v1:8:27942790:27943494:1 gene:DCAR_026883 gene_biotype:protein_coding transcript_biotype:protein_coding description:hypothetical protein	1
osa-miR3980a-3p	KZM91111	4	-1	1	21	238	258	CUGGCCGAGGCCGUCGAUUCU	: :.::::::::: .::::.	AAAGUCGACGGCCGUGGCCGU	Cleavage	cdna chromosome:ASM162521v1:6:22272041:22273198:-1 gene:DCAR_021524 gene_biotype:protein_coding transcript_biotype:protein_coding description:hypothetical protein	1
osa-miR3980b-3p	KZM91111	4	-1	1	21	238	258	CUGGCCGAGGCCGUCGAUUCU	: :.::::::::: .::::.	AAAGUCGACGGCCGUGGCCGU	Cleavage	cdna chromosome:ASM162521v1:6:22272041:22273198:-1 gene:DCAR_021524 gene_biotype:protein_coding transcript_biotype:protein_coding description:hypothetical protein	1
osa-miR3980b-3p	KZM93295	4	-1	1	21	235	255	CUGGCCGAGGCCGUCGAUUCU	: :.::::::::: .::::.	AAAGUCGACGGCCGUGGCCGU	Cleavage	cdna chromosome:ASM162521v1:5:4564486:4565652:1 gene:DCAR_016540 gene_biotype:protein_coding transcript_biotype:protein_coding description:hypothetical protein	1
osa-miR3980b-3p	KZM85695	4	-1	1	21	100	120	CUGGCCGAGGCCGUCGAUUCU	: ..::::::::: :::::.	AAGGUCGACGGCCGCGGCCGC	Cleavage	cdna chromosome:ASM162521v1:8:27942790:27943494:1 gene:DCAR_026883 gene_biotype:protein_coding transcript_biotype:protein_coding description:hypothetical protein	1
osa-miR414	KZN07043	4	-1	1	21	81	101	UCAUCCUCAUCAUCAUCGUCC	:::.::::: :::::::. ::	GGAUGAUGAAGAUGAGGGAGA	Cleavage	cdna chromosome:ASM162521v1:2:37892047:37893396:1 gene:DCAR_007880 gene_biotype:protein_coding transcript_biotype:protein_coding description:hypothetical protein	1
osa-miR419	KZN05846	4	-1	1	21	693	713	UGAUGAAUGCUGACGAUGUUG	:::: ::.:: :::::::	UCACAUGCUCGGCUUUCAUCA	Cleavage	cdna chromosome:ASM162521v1:2:27715713:27717203:-1 gene:DCAR_006683 gene_biotype:protein_coding transcript_biotype:protein_coding description:hypothetical protein	1
osa-miR5143a	KZM91111	4	-1	1	24	731	754	UGUGGUAUGUUGGCAAUGUAGGAA	::::::::.:. .:::::	CAGGCUCAUUGCCAGCGAGCCACA	Cleavage	cdna chromosome:ASM162521v1:6:22272041:22273198:-1 gene:DCAR_021524 gene_biotype:protein_coding transcript_biotype:protein_coding description:hypothetical protein	1
osa-miR5143b	KZM91111	4	-1	1	24	731	754	UGUGGUAUGUUGGCAAUGUAGGAA	::::::::.:. .:::::	CAGGCUCAUUGCCAGCGAGCCACA	Cleavage	cdna chromosome:ASM162521v1:6:22272041:22273198:-1 gene:DCAR_021524 gene_biotype:protein_coding transcript_biotype:protein_coding description:hypothetical protein	1
osa-miR530-5p	KZM88277	4	-1	1	20	1049	1068	UGCAUUUGCACCUGCACCUA	::: : :: :::::::::.	AAGGCGGAGAUGCAAAUGCG	Translation	cdna chromosome:ASM162521v1:7:26423800:26425071:1 gene:DCAR_025352 gene_biotype:protein_coding transcript_biotype:protein_coding description:hypothetical protein	1
osa-miR5488	KZN02590	4	-1	1	21	667	687	UGAAGGCGACUGAUGAUUUCA	:: : :: .::::::::::	AAAACUGAUGGGUCGCCUUCA	Cleavage	cdna chromosome:ASM162521v1:3:34860550:34861629:-1 gene:DCAR_011344 gene_biotype:protein_coding transcript_biotype:protein_coding description:hypothetical protein	1
osa-miR5816	KZM86556	4	-1	1	24	83	106	UAGGAGUGUUUGUAGGAGCGCCAC	.:.::::::::: :.:::	AUUGGAUUUCUACAAACAGUUCUA	Cleavage	cdna chromosome:ASM162521v1:7:4169388:4170398:1 gene:DCAR_023690 gene_biotype:protein_coding transcript_biotype:protein_coding description:hypothetical protein	1
osa-miR5833	KZM96345	4	-1	1	21	294	314	UCCUCCUCGGGCUCAUCGGGC	..:::::::.:::::::	AAUUGAUGAGCUCGAGGAGCU	Cleavage	cdna chromosome:ASM162521v1:5:40253421:40254587:-1 gene:DCAR_019587 gene_biotype:protein_coding transcript_biotype:protein_coding description:hypothetical protein	1
pab-miR3709a	KZM88362	4	-1	1	21	488	508	UCAGAUGCUUUAAAUUCCCGA	.::::::::.:.: ::: ::	AUGGGAAUUUGAGGGAUCAGA	Cleavage	cdna chromosome:ASM162521v1:7:27208287:27209231:1 gene:DCAR_025437 gene_biotype:protein_coding transcript_biotype:protein_coding description:hypothetical protein	1
peu-miR2916	KZM91111	4	-1	1	23	148	170	UGGGGACUCGAAGACGAUCAUAU	:::: :::::: ::.:::	AGCCGAUCCACUUCGAAUCUCCA	Cleavage	cdna chromosome:ASM162521v1:6:22272041:22273198:-1 gene:DCAR_021524 gene_biotype:protein_coding transcript_biotype:protein_coding description:hypothetical protein	1
ppt-miR1039-5p	KZM97506	4	-1	1	21	717	737	UCUUUGGGUCUUUCUCUCCUG	:::.:::::: :.::.::	AGCGAGGGAAAGAACUAAGGA	Cleavage	cdna chromosome:ASM162521v1:4:15353219:15354259:1 gene:DCAR_015132 gene_biotype:protein_coding transcript_biotype:protein_coding description:hypothetical protein	1
ppt-miR1223e	KZN08359	4	-1	1	21	158	178	UUGUAGAGUCAUGCACCUCUG	:::::: ::.::.: ::.:::	CAGAGGGGCGUGGCACUGCAA	Cleavage	cdna chromosome:ASM162521v1:1:5618881:5619345:-1 gene:DCAR_000905 gene_biotype:protein_coding transcript_biotype:protein_coding description:hypothetical protein	1
ppt-miR1223e	KZN08366	4	-1	1	21	122	142	UUGUAGAGUCAUGCACCUCUG	:.:::: ::.::.: ::.:::	CGGAGGGGCGUGGCACUGCAA	Cleavage	cdna chromosome:ASM162521v1:1:5692374:5692802:-1 gene:DCAR_000912 gene_biotype:protein_coding transcript_biotype:protein_coding description:hypothetical protein	1
ppt-miR1223e	KZN08370	4	-1	1	21	122	142	UUGUAGAGUCAUGCACCUCUG	:.:::: ::.::.: ::.:::	CGGAGGGGCGUGGCACUGCAA	Cleavage	cdna chromosome:ASM162521v1:1:5735316:5735744:1 gene:DCAR_000916 gene_biotype:protein_coding transcript_biotype:protein_coding description:hypothetical protein	1
ppt-miR1223f	KZN08359	4	-1	1	21	158	178	UUGUAGAGUCAUGCACCUCUG	:::::: ::.::.: ::.:::	CAGAGGGGCGUGGCACUGCAA	Cleavage	cdna chromosome:ASM162521v1:1:5618881:5619345:-1 gene:DCAR_000905 gene_biotype:protein_coding transcript_biotype:protein_coding description:hypothetical protein	1
ppt-miR1223f	KZN08366	4	-1	1	21	122	142	UUGUAGAGUCAUGCACCUCUG	:.:::: ::.::.: ::.:::	CGGAGGGGCGUGGCACUGCAA	Cleavage	cdna chromosome:ASM162521v1:1:5692374:5692802:-1 gene:DCAR_000912 gene_biotype:protein_coding transcript_biotype:protein_coding description:hypothetical protein	1
ppt-miR1223f	KZN08370	4	-1	1	21	122	142	UUGUAGAGUCAUGCACCUCUG	:.:::: ::.::.: ::.:::	CGGAGGGGCGUGGCACUGCAA	Cleavage	cdna chromosome:ASM162521v1:1:5735316:5735744:1 gene:DCAR_000916 gene_biotype:protein_coding transcript_biotype:protein_coding description:hypothetical protein	1
ppt-miR1223g	KZN08359	4	-1	1	21	158	178	UUGUAGAGUCAUGCACCUCUG	:::::: ::.::.: ::.:::	CAGAGGGGCGUGGCACUGCAA	Cleavage	cdna chromosome:ASM162521v1:1:5618881:5619345:-1 gene:DCAR_000905 gene_biotype:protein_coding transcript_biotype:protein_coding description:hypothetical protein	1
ppt-miR1223g	KZN08366	4	-1	1	21	122	142	UUGUAGAGUCAUGCACCUCUG	:.:::: ::.::.: ::.:::	CGGAGGGGCGUGGCACUGCAA	Cleavage	cdna chromosome:ASM162521v1:1:5692374:5692802:-1 gene:DCAR_000912 gene_biotype:protein_coding transcript_biotype:protein_coding description:hypothetical protein	1
ppt-miR1223g	KZN08370	4	-1	1	21	122	142	UUGUAGAGUCAUGCACCUCUG	:.:::: ::.::.: ::.:::	CGGAGGGGCGUGGCACUGCAA	Cleavage	cdna chromosome:ASM162521v1:1:5735316:5735744:1 gene:DCAR_000916 gene_biotype:protein_coding transcript_biotype:protein_coding description:hypothetical protein	1
ppt-miR1223h	KZN08355	4	-1	1	21	158	178	UUGUAGAGUCACGCACCUCUG	:.:::: :::::.: ::.:.:	CGGAGGGGCGUGGCACUGCGA	Cleavage	cdna chromosome:ASM162521v1:1:5539885:5540349:-1 gene:DCAR_000901 gene_biotype:protein_coding transcript_biotype:protein_coding description:hypothetical protein	1
ppt-miR1223h	KZN08356	4	-1	1	21	158	178	UUGUAGAGUCACGCACCUCUG	:.:::: :::::.: ::.:.:	CGGAGGGGCGUGGCACUGCGA	Cleavage	cdna chromosome:ASM162521v1:1:5561910:5562374:-1 gene:DCAR_000902 gene_biotype:protein_coding transcript_biotype:protein_coding description:hypothetical protein	1
ppt-miR1223i	KZN08355	4	-1	1	21	158	178	UUGUAGAGUCACGCACCUCUG	:.:::: :::::.: ::.:.:	CGGAGGGGCGUGGCACUGCGA	Cleavage	cdna chromosome:ASM162521v1:1:5539885:5540349:-1 gene:DCAR_000901 gene_biotype:protein_coding transcript_biotype:protein_coding description:hypothetical protein	1
ppt-miR1223i	KZN08356	4	-1	1	21	158	178	UUGUAGAGUCACGCACCUCUG	:.:::: :::::.: ::.:.:	CGGAGGGGCGUGGCACUGCGA	Cleavage	cdna chromosome:ASM162521v1:1:5561910:5562374:-1 gene:DCAR_000902 gene_biotype:protein_coding transcript_biotype:protein_coding description:hypothetical protein	1
ppt-miR1223j	KZN08359	4	-1	1	21	158	178	UUGUAGAGUCAUGCACCUCUA	::::: ::.::.: ::.:::	CAGAGGGGCGUGGCACUGCAA	Cleavage	cdna chromosome:ASM162521v1:1:5618881:5619345:-1 gene:DCAR_000905 gene_biotype:protein_coding transcript_biotype:protein_coding description:hypothetical protein	1
ppt-miR1223j	KZN08366	4	-1	1	21	122	142	UUGUAGAGUCAUGCACCUCUA	.:::: ::.::.: ::.:::	CGGAGGGGCGUGGCACUGCAA	Cleavage	cdna chromosome:ASM162521v1:1:5692374:5692802:-1 gene:DCAR_000912 gene_biotype:protein_coding transcript_biotype:protein_coding description:hypothetical protein	1
ppt-miR1223j	KZN08370	4	-1	1	21	122	142	UUGUAGAGUCAUGCACCUCUA	.:::: ::.::.: ::.:::	CGGAGGGGCGUGGCACUGCAA	Cleavage	cdna chromosome:ASM162521v1:1:5735316:5735744:1 gene:DCAR_000916 gene_biotype:protein_coding transcript_biotype:protein_coding description:hypothetical protein	1
ppt-miR166m	KZN05846	4	-1	1	21	1322	1342	UCGGACCAGGCAUCAUUCCUU	.::.:::::: ::: ::.::	UGGGGAUGAUGGCUGCUCUGA	Translation	cdna chromosome:ASM162521v1:2:27715713:27717203:-1 gene:DCAR_006683 gene_biotype:protein_coding transcript_biotype:protein_coding description:hypothetical protein	1
ppt-miR319a	KZN01014	4	-1	1	20	698	717	CUUGGACUGAAGGGAGCUCC	::. :::::::::::::.	GGGAAUCCCUUCAGUCCAGU	Cleavage	cdna chromosome:ASM162521v1:3:10809560:10810471:-1 gene:DCAR_009768 gene_biotype:protein_coding transcript_biotype:protein_coding description:hypothetical protein	1
ppt-miR319b	KZN01014	4	-1	1	20	698	717	CUUGGACUGAAGGGAGCUCC	::. :::::::::::::.	GGGAAUCCCUUCAGUCCAGU	Cleavage	cdna chromosome:ASM162521v1:3:10809560:10810471:-1 gene:DCAR_009768 gene_biotype:protein_coding transcript_biotype:protein_coding description:hypothetical protein	1
ppt-miR319c	KZN01014	4	-1	1	21	697	717	CUUGGACUGAAGGGAGCUCCC	::. :::::::::::::.	AGGGAAUCCCUUCAGUCCAGU	Cleavage	cdna chromosome:ASM162521v1:3:10809560:10810471:-1 gene:DCAR_009768 gene_biotype:protein_coding transcript_biotype:protein_coding description:hypothetical protein	1
ppt-miR319d-3p	KZN01014	4	-1	1	21	697	717	CUUGGACUGAAGGGAGCUCCC	::. :::::::::::::.	AGGGAAUCCCUUCAGUCCAGU	Cleavage	cdna chromosome:ASM162521v1:3:10809560:10810471:-1 gene:DCAR_009768 gene_biotype:protein_coding transcript_biotype:protein_coding description:hypothetical protein	1
ppt-miR319e	KZN01014	4	-1	1	21	697	717	CUUGGACUGAAGGGAGCUCCC	::. :::::::::::::.	AGGGAAUCCCUUCAGUCCAGU	Cleavage	cdna chromosome:ASM162521v1:3:10809560:10810471:-1 gene:DCAR_009768 gene_biotype:protein_coding transcript_biotype:protein_coding description:hypothetical protein	1
pta-miR1309	KZN04402	4	-1	1	21	919	939	UGAUGGCCCUUUUGAAGGACA	:.:: ::.:.:::::::.	GAUUCUACAGAGGGGCCAUUU	Cleavage	cdna chromosome:ASM162521v1:2:10318482:10319684:1 gene:DCAR_005239 gene_biotype:protein_coding transcript_biotype:protein_coding description:hypothetical protein	1
pta-miR159a	KZM91355	4	-1	1	20	701	719	UUGGAUUGAAGGGAGCUCCA	::: : :::::::.::::.	GGGAAC-CCCUUCAGUCCAG	Cleavage	cdna chromosome:ASM162521v1:6:24457369:24458289:1 gene:DCAR_021280 gene_biotype:protein_coding transcript_biotype:protein_coding description:hypothetical protein	1
pta-miR159c	KZM96345	4	-1	1	21	928	948	CUUGGAUUGAAGGGAGCUCCC	:::: :::::::.::::.	AGGAGACCCCUUCAGUCCAGU	Cleavage	cdna chromosome:ASM162521v1:5:40253421:40254587:-1 gene:DCAR_019587 gene_biotype:protein_coding transcript_biotype:protein_coding description:hypothetical protein	1
pta-miR159c	KZN07043	4	-1	1	21	1069	1089	CUUGGAUUGAAGGGAGCUCCC	::.: :::::::.:::::	AGGGGGACCCUUCAGUCCAAU	Cleavage	cdna chromosome:ASM162521v1:2:37892047:37893396:1 gene:DCAR_007880 gene_biotype:protein_coding transcript_biotype:protein_coding description:hypothetical protein	1
ptc-miR159a	KZM96345	4	-1	1	21	928	948	UUUGGAUUGAAGGGAGCUCUA	.::: :::::::.::::.	AGGAGACCCCUUCAGUCCAGU	Cleavage	cdna chromosome:ASM162521v1:5:40253421:40254587:-1 gene:DCAR_019587 gene_biotype:protein_coding transcript_biotype:protein_coding description:hypothetical protein	1
ptc-miR159a	KZN07043	4	-1	1	21	1069	1089	UUUGGAUUGAAGGGAGCUCUA	.:.: :::::::.:::::	AGGGGGACCCUUCAGUCCAAU	Cleavage	cdna chromosome:ASM162521v1:2:37892047:37893396:1 gene:DCAR_007880 gene_biotype:protein_coding transcript_biotype:protein_coding description:hypothetical protein	1
ptc-miR159b	KZN07043	4	-1	1	21	1069	1089	UUUGGAUUGAAGGGAGCUCUA	.:.: :::::::.:::::	AGGGGGACCCUUCAGUCCAAU	Cleavage	cdna chromosome:ASM162521v1:2:37892047:37893396:1 gene:DCAR_007880 gene_biotype:protein_coding transcript_biotype:protein_coding description:hypothetical protein	1
ptc-miR159b	KZM96345	4	-1	1	21	928	948	UUUGGAUUGAAGGGAGCUCUA	.::: :::::::.::::.	AGGAGACCCCUUCAGUCCAGU	Cleavage	cdna chromosome:ASM162521v1:5:40253421:40254587:-1 gene:DCAR_019587 gene_biotype:protein_coding transcript_biotype:protein_coding description:hypothetical protein	1
ptc-miR159c	KZN07043	4	-1	1	21	1069	1089	AUUGGAGUGAAGGGAGCUCGA	:.: ::::::: ::::::	AGGGGGACCCUUCAGUCCAAU	Cleavage	cdna chromosome:ASM162521v1:2:37892047:37893396:1 gene:DCAR_007880 gene_biotype:protein_coding transcript_biotype:protein_coding description:hypothetical protein	1
ptc-miR159c	KZM96345	4	-1	1	21	928	948	AUUGGAGUGAAGGGAGCUCGA	::: ::::::: ::::.:	AGGAGACCCCUUCAGUCCAGU	Cleavage	cdna chromosome:ASM162521v1:5:40253421:40254587:-1 gene:DCAR_019587 gene_biotype:protein_coding transcript_biotype:protein_coding description:hypothetical protein	1
ptc-miR159d	KZM96345	4	-1	1	21	928	948	CUUGGAUUGAAGGGAGCUCCU	::::: :::::::.::::.	AGGAGACCCCUUCAGUCCAGU	Cleavage	cdna chromosome:ASM162521v1:5:40253421:40254587:-1 gene:DCAR_019587 gene_biotype:protein_coding transcript_biotype:protein_coding description:hypothetical protein	1
ptc-miR159d	KZN07043	4	-1	1	21	1069	1089	CUUGGAUUGAAGGGAGCUCCU	:::.: :::::::.:::::	AGGGGGACCCUUCAGUCCAAU	Cleavage	cdna chromosome:ASM162521v1:2:37892047:37893396:1 gene:DCAR_007880 gene_biotype:protein_coding transcript_biotype:protein_coding description:hypothetical protein	1
ptc-miR169b-3p	KZN01014	4	-1	1	20	733	752	GGCAGGUUGUUCUUGGCUAC	:::. .:::..:::::::	CGAGCUUGGAAUGACCUGCC	Cleavage	cdna chromosome:ASM162521v1:3:10809560:10810471:-1 gene:DCAR_009768 gene_biotype:protein_coding transcript_biotype:protein_coding description:hypothetical protein	1
ptc-miR172d	KZM85695	4	-1	1	21	24	44	GGAAUCUUGAUGAUGCUGCAU	::. :::::::.::. :::	CGGCGCCAUCAUCGAGGCUCC	Cleavage	cdna chromosome:ASM162521v1:8:27942790:27943494:1 gene:DCAR_026883 gene_biotype:protein_coding transcript_biotype:protein_coding description:hypothetical protein	1
ptc-miR172e	KZM85695	4	-1	1	21	24	44	GGAAUCUUGAUGAUGCUGCAU	::. :::::::.::. :::	CGGCGCCAUCAUCGAGGCUCC	Cleavage	cdna chromosome:ASM162521v1:8:27942790:27943494:1 gene:DCAR_026883 gene_biotype:protein_coding transcript_biotype:protein_coding description:hypothetical protein	1
ptc-miR172g-3p	KZM85695	4	-1	1	21	24	44	GGAAUCUUGAUGAUGCUGCAG	: ::. :::::::.::. :::	CGGCGCCAUCAUCGAGGCUCC	Cleavage	cdna chromosome:ASM162521v1:8:27942790:27943494:1 gene:DCAR_026883 gene_biotype:protein_coding transcript_biotype:protein_coding description:hypothetical protein	1
ptc-miR172h-3p	KZM85695	4	-1	1	21	24	44	GGAAUCUUGAUGAUGCUGCAG	: ::. :::::::.::. :::	CGGCGCCAUCAUCGAGGCUCC	Cleavage	cdna chromosome:ASM162521v1:8:27942790:27943494:1 gene:DCAR_026883 gene_biotype:protein_coding transcript_biotype:protein_coding description:hypothetical protein	1
ptc-miR319e	KZM91355	4	-1	1	20	700	719	UUGGACUGAAGGGAGCUCCU	:::. ::::::::::::.	AGGGAACCCCUUCAGUCCAG	Cleavage	cdna chromosome:ASM162521v1:6:24457369:24458289:1 gene:DCAR_021280 gene_biotype:protein_coding transcript_biotype:protein_coding description:hypothetical protein	1
ptc-miR319f	KZM91355	4	-1	1	20	700	719	UUGGACUGAAGGGAGCUCCU	:::. ::::::::::::.	AGGGAACCCCUUCAGUCCAG	Cleavage	cdna chromosome:ASM162521v1:6:24457369:24458289:1 gene:DCAR_021280 gene_biotype:protein_coding transcript_biotype:protein_coding description:hypothetical protein	1
ptc-miR319g	KZM91355	4	-1	1	20	700	719	UUGGACUGAAGGGAGCUCCU	:::. ::::::::::::.	AGGGAACCCCUUCAGUCCAG	Cleavage	cdna chromosome:ASM162521v1:6:24457369:24458289:1 gene:DCAR_021280 gene_biotype:protein_coding transcript_biotype:protein_coding description:hypothetical protein	1
ptc-miR319h	KZM91355	4	-1	1	20	700	719	UUGGACUGAAGGGAGCUCCU	:::. ::::::::::::.	AGGGAACCCCUUCAGUCCAG	Cleavage	cdna chromosome:ASM162521v1:6:24457369:24458289:1 gene:DCAR_021280 gene_biotype:protein_coding transcript_biotype:protein_coding description:hypothetical protein	1
ptc-miR319i	KZM91355	4	-1	1	20	701	719	UUGGGCUGAAGGGAGCUCCC	:::: : ::::::::.:::.	GGGAAC-CCCUUCAGUCCAG	Cleavage	cdna chromosome:ASM162521v1:6:24457369:24458289:1 gene:DCAR_021280 gene_biotype:protein_coding transcript_biotype:protein_coding description:hypothetical protein	1
ptc-miR397b	KZM88277	4	-1	1	21	531	551	CCAUUGAGUGCAGCGUUGAUG	:....:.::::: ::::::	UUUUGGUGUUGCACACAAUGG	Cleavage	cdna chromosome:ASM162521v1:7:26423800:26425071:1 gene:DCAR_025352 gene_biotype:protein_coding transcript_biotype:protein_coding description:hypothetical protein	1
ptc-miR530a	KZM88277	4	-1	1	20	1049	1068	UGCAUUUGCACCUGCACCUU	:::: : :: :::::::::.	AAGGCGGAGAUGCAAAUGCG	Translation	cdna chromosome:ASM162521v1:7:26423800:26425071:1 gene:DCAR_025352 gene_biotype:protein_coding transcript_biotype:protein_coding description:hypothetical protein	1
ptc-miR6456	KZM86556	4	-1	1	21	100	120	UUGAGUCCUUCCAUUAGAUCC	: :::: ::::.:::.:::	AGUUCUACUGGAGGGAUUCAU	Cleavage	cdna chromosome:ASM162521v1:7:4169388:4170398:1 gene:DCAR_023690 gene_biotype:protein_coding transcript_biotype:protein_coding description:hypothetical protein	1
pvu-miR159a.1	KZN07043	4	-1	1	21	1069	1089	UUUGGAUUGAAGGGAGCUCUA	.:.: :::::::.:::::	AGGGGGACCCUUCAGUCCAAU	Cleavage	cdna chromosome:ASM162521v1:2:37892047:37893396:1 gene:DCAR_007880 gene_biotype:protein_coding transcript_biotype:protein_coding description:hypothetical protein	1
pvu-miR159a.1	KZM96345	4	-1	1	21	928	948	UUUGGAUUGAAGGGAGCUCUA	.::: :::::::.::::.	AGGAGACCCCUUCAGUCCAGU	Cleavage	cdna chromosome:ASM162521v1:5:40253421:40254587:-1 gene:DCAR_019587 gene_biotype:protein_coding transcript_biotype:protein_coding description:hypothetical protein	1
rco-miR159	KZN07043	4	-1	1	21	1069	1089	UUUGGAUUGAAGGGAGCUCUA	.:.: :::::::.:::::	AGGGGGACCCUUCAGUCCAAU	Cleavage	cdna chromosome:ASM162521v1:2:37892047:37893396:1 gene:DCAR_007880 gene_biotype:protein_coding transcript_biotype:protein_coding description:hypothetical protein	1
rco-miR159	KZM96345	4	-1	1	21	928	948	UUUGGAUUGAAGGGAGCUCUA	.::: :::::::.::::.	AGGAGACCCCUUCAGUCCAGU	Cleavage	cdna chromosome:ASM162521v1:5:40253421:40254587:-1 gene:DCAR_019587 gene_biotype:protein_coding transcript_biotype:protein_coding description:hypothetical protein	1
rco-miR172	KZM85695	4	-1	1	21	24	44	GGAAUCUUGAUGAUGCUGCAG	: ::. :::::::.::. :::	CGGCGCCAUCAUCGAGGCUCC	Cleavage	cdna chromosome:ASM162521v1:8:27942790:27943494:1 gene:DCAR_026883 gene_biotype:protein_coding transcript_biotype:protein_coding description:hypothetical protein	1
rgl-miR7807b-3p	KZM88362	4	-1	1	22	542	563	UUGAGAUUUUCAUAUAGUUACU	.: ::: : :::.:.::::..:	GGAAACAAGAUGGAGAUCUUGA	Cleavage	cdna chromosome:ASM162521v1:7:27208287:27209231:1 gene:DCAR_025437 gene_biotype:protein_coding transcript_biotype:protein_coding description:hypothetical protein	1
sbi-miR159a	KZN07043	4	-1	1	21	1069	1089	UUUGGAUUGAAGGGAGCUCUG	.:.: :::::::.:::::	AGGGGGACCCUUCAGUCCAAU	Cleavage	cdna chromosome:ASM162521v1:2:37892047:37893396:1 gene:DCAR_007880 gene_biotype:protein_coding transcript_biotype:protein_coding description:hypothetical protein	1
sbi-miR159a	KZM96345	4	-1	1	21	928	948	UUUGGAUUGAAGGGAGCUCUG	.::: :::::::.::::.	AGGAGACCCCUUCAGUCCAGU	Cleavage	cdna chromosome:ASM162521v1:5:40253421:40254587:-1 gene:DCAR_019587 gene_biotype:protein_coding transcript_biotype:protein_coding description:hypothetical protein	1
sbi-miR159b	KZN07043	4	-1	1	21	1069	1089	CUUGGAUUGAAGGGAGCUCCU	:::.: :::::::.:::::	AGGGGGACCCUUCAGUCCAAU	Cleavage	cdna chromosome:ASM162521v1:2:37892047:37893396:1 gene:DCAR_007880 gene_biotype:protein_coding transcript_biotype:protein_coding description:hypothetical protein	1
sbi-miR159b	KZM96345	4	-1	1	21	928	948	CUUGGAUUGAAGGGAGCUCCU	::::: :::::::.::::.	AGGAGACCCCUUCAGUCCAGU	Cleavage	cdna chromosome:ASM162521v1:5:40253421:40254587:-1 gene:DCAR_019587 gene_biotype:protein_coding transcript_biotype:protein_coding description:hypothetical protein	1
sbi-miR172b	KZM85695	4	-1	1	20	25	44	GGAAUCUUGAUGAUGCUGCA	::. :::::::.::. :::	GGCGCCAUCAUCGAGGCUCC	Cleavage	cdna chromosome:ASM162521v1:8:27942790:27943494:1 gene:DCAR_026883 gene_biotype:protein_coding transcript_biotype:protein_coding description:hypothetical protein	1
sbi-miR172e	KZM88277	4	-1	1	21	1210	1230	UGAAUCUUGAUGAUGCUGCAC	::::: :::::.:::::	GAACAGCAACAUCAGGAUUCU	Cleavage	cdna chromosome:ASM162521v1:7:26423800:26425071:1 gene:DCAR_025352 gene_biotype:protein_coding transcript_biotype:protein_coding description:hypothetical protein	1
sbi-miR319a	KZN01014	4	-1	1	20	698	716	UUGGACUGAAGGGUGCUCCC	:::: . ::::::::::::.	GGGAAU-CCCUUCAGUCCAG	Cleavage	cdna chromosome:ASM162521v1:3:10809560:10810471:-1 gene:DCAR_009768 gene_biotype:protein_coding transcript_biotype:protein_coding description:hypothetical protein	1
sbi-miR319b	KZN01014	4	-1	1	20	698	716	UUGGACUGAAGGGUGCUCCC	:::: . ::::::::::::.	GGGAAU-CCCUUCAGUCCAG	Cleavage	cdna chromosome:ASM162521v1:3:10809560:10810471:-1 gene:DCAR_009768 gene_biotype:protein_coding transcript_biotype:protein_coding description:hypothetical protein	1
sbi-miR5385	KZM91111	4	-1	1	22	957	978	ACCACCAACCCCACCGCUUCUC	:::::::: : :::::::	UAAUAGCGGUGGUGGUGGUGGU	Translation	cdna chromosome:ASM162521v1:6:22272041:22273198:-1 gene:DCAR_021524 gene_biotype:protein_coding transcript_biotype:protein_coding description:hypothetical protein	1
sbi-miR5386	KZM85695	4	-1	1	20	375	394	CGUCGCUGUCGCGCGCGCUG	:::: ::::::. :::::	ACGCGCCCGCGACGACGACG	Cleavage	cdna chromosome:ASM162521v1:8:27942790:27943494:1 gene:DCAR_026883 gene_biotype:protein_coding transcript_biotype:protein_coding description:hypothetical protein	1
sbi-miR6233-3p	KZN04402	4	-1	1	24	1179	1202	CAAGUUUGGUUUUGGUAAUUAAUG	.::::.:::::::::. ::	UCAAGAUUAUCAAAACCAAGACUG	Cleavage	cdna chromosome:ASM162521v1:2:10318482:10319684:1 gene:DCAR_005239 gene_biotype:protein_coding transcript_biotype:protein_coding description:hypothetical protein	1
sbi-miR6233-3p	KZM91355	4	-1	1	24	283	306	CAAGUUUGGUUUUGGUAAUUAAUG	: ::::::: :::::: ::	ACCACAGUACCAAAUCCAAACCUG	Translation	cdna chromosome:ASM162521v1:6:24457369:24458289:1 gene:DCAR_021280 gene_biotype:protein_coding transcript_biotype:protein_coding description:hypothetical protein	1
sly-miR159	KZN07043	4	-1	1	21	1069	1089	UUUGGAUUGAAGGGAGCUCUA	.:.: :::::::.:::::	AGGGGGACCCUUCAGUCCAAU	Cleavage	cdna chromosome:ASM162521v1:2:37892047:37893396:1 gene:DCAR_007880 gene_biotype:protein_coding transcript_biotype:protein_coding description:hypothetical protein	1
sly-miR159	KZM96345	4	-1	1	21	928	948	UUUGGAUUGAAGGGAGCUCUA	.::: :::::::.::::.	AGGAGACCCCUUCAGUCCAGU	Cleavage	cdna chromosome:ASM162521v1:5:40253421:40254587:-1 gene:DCAR_019587 gene_biotype:protein_coding transcript_biotype:protein_coding description:hypothetical protein	1
sly-miR319a	KZN01014	4	-1	1	20	698	717	CUUGGACUGAAGGGAGCUCC	::. :::::::::::::.	GGGAAUCCCUUCAGUCCAGU	Cleavage	cdna chromosome:ASM162521v1:3:10809560:10810471:-1 gene:DCAR_009768 gene_biotype:protein_coding transcript_biotype:protein_coding description:hypothetical protein	1
smo-miR1093	KZN06062	4	-1	1	21	467	487	UGGAGGUGUCGUUGCCAAGGA	:: : ::.:: :::::::::	CCCCUAGCGACAACACCUCCA	Translation	cdna chromosome:ASM162521v1:2:29841560:29842471:-1 gene:DCAR_006899 gene_biotype:protein_coding transcript_biotype:protein_coding description:Transcription factor TCP9 [Source:Projected from Arabidopsis thaliana (AT2G45680) UniProtKB/Swiss-Prot;Acc:O64647]	1
smo-miR159	KZN07043	4	-1	1	21	1069	1089	CUUGGAUUGAAGGGAGCUCCC	::.: :::::::.:::::	AGGGGGACCCUUCAGUCCAAU	Cleavage	cdna chromosome:ASM162521v1:2:37892047:37893396:1 gene:DCAR_007880 gene_biotype:protein_coding transcript_biotype:protein_coding description:hypothetical protein	1
smo-miR159	KZM96345	4	-1	1	21	928	948	CUUGGAUUGAAGGGAGCUCCC	:::: :::::::.::::.	AGGAGACCCCUUCAGUCCAGU	Cleavage	cdna chromosome:ASM162521v1:5:40253421:40254587:-1 gene:DCAR_019587 gene_biotype:protein_coding transcript_biotype:protein_coding description:hypothetical protein	1
sof-miR159a	KZN07043	4	-1	1	21	1069	1089	UUUGGAUUGAAGGGAGCUCUG	.:.: :::::::.:::::	AGGGGGACCCUUCAGUCCAAU	Cleavage	cdna chromosome:ASM162521v1:2:37892047:37893396:1 gene:DCAR_007880 gene_biotype:protein_coding transcript_biotype:protein_coding description:hypothetical protein	1
sof-miR159a	KZM96345	4	-1	1	21	928	948	UUUGGAUUGAAGGGAGCUCUG	.::: :::::::.::::.	AGGAGACCCCUUCAGUCCAGU	Cleavage	cdna chromosome:ASM162521v1:5:40253421:40254587:-1 gene:DCAR_019587 gene_biotype:protein_coding transcript_biotype:protein_coding description:hypothetical protein	1
sof-miR159b	KZN07043	4	-1	1	21	1069	1089	UUUGGAUUGAAGGGAGCUCUG	.:.: :::::::.:::::	AGGGGGACCCUUCAGUCCAAU	Cleavage	cdna chromosome:ASM162521v1:2:37892047:37893396:1 gene:DCAR_007880 gene_biotype:protein_coding transcript_biotype:protein_coding description:hypothetical protein	1
sof-miR159b	KZM96345	4	-1	1	21	928	948	UUUGGAUUGAAGGGAGCUCUG	.::: :::::::.::::.	AGGAGACCCCUUCAGUCCAGU	Cleavage	cdna chromosome:ASM162521v1:5:40253421:40254587:-1 gene:DCAR_019587 gene_biotype:protein_coding transcript_biotype:protein_coding description:hypothetical protein	1
sof-miR159c	KZM96345	4	-1	1	21	928	948	CUUGGAUUGAAGGGAGCUCCU	::::: :::::::.::::.	AGGAGACCCCUUCAGUCCAGU	Cleavage	cdna chromosome:ASM162521v1:5:40253421:40254587:-1 gene:DCAR_019587 gene_biotype:protein_coding transcript_biotype:protein_coding description:hypothetical protein	1
sof-miR159c	KZN07043	4	-1	1	21	1069	1089	CUUGGAUUGAAGGGAGCUCCU	:::.: :::::::.:::::	AGGGGGACCCUUCAGUCCAAU	Cleavage	cdna chromosome:ASM162521v1:2:37892047:37893396:1 gene:DCAR_007880 gene_biotype:protein_coding transcript_biotype:protein_coding description:hypothetical protein	1
sof-miR159d	KZN07043	4	-1	1	21	1069	1089	UUUGGAUUGAAGGGAGCUCUG	.:.: :::::::.:::::	AGGGGGACCCUUCAGUCCAAU	Cleavage	cdna chromosome:ASM162521v1:2:37892047:37893396:1 gene:DCAR_007880 gene_biotype:protein_coding transcript_biotype:protein_coding description:hypothetical protein	1
sof-miR159d	KZM96345	4	-1	1	21	928	948	UUUGGAUUGAAGGGAGCUCUG	.::: :::::::.::::.	AGGAGACCCCUUCAGUCCAGU	Cleavage	cdna chromosome:ASM162521v1:5:40253421:40254587:-1 gene:DCAR_019587 gene_biotype:protein_coding transcript_biotype:protein_coding description:hypothetical protein	1
ssl-miR948	KZN01014	4	-1	1	20	125	144	UGUGGCUGUGUGGGUUCCGG	.:: ..:.::::::::::.	UCGCGGCUCACACAGCCAUU	Cleavage	cdna chromosome:ASM162521v1:3:10809560:10810471:-1 gene:DCAR_009768 gene_biotype:protein_coding transcript_biotype:protein_coding description:hypothetical protein	1
ssp-miR159a	KZN07043	4	-1	1	21	1069	1089	UUUGGAUUGAAGGGAGCUCUG	.:.: :::::::.:::::	AGGGGGACCCUUCAGUCCAAU	Cleavage	cdna chromosome:ASM162521v1:2:37892047:37893396:1 gene:DCAR_007880 gene_biotype:protein_coding transcript_biotype:protein_coding description:hypothetical protein	1
ssp-miR159a	KZM96345	4	-1	1	21	928	948	UUUGGAUUGAAGGGAGCUCUG	.::: :::::::.::::.	AGGAGACCCCUUCAGUCCAGU	Cleavage	cdna chromosome:ASM162521v1:5:40253421:40254587:-1 gene:DCAR_019587 gene_biotype:protein_coding transcript_biotype:protein_coding description:hypothetical protein	1
stu-miR172d-3p	KZM85695	4	-1	1	21	24	44	GGAAUCUUGAUGAUGCUGCAG	: ::. :::::::.::. :::	CGGCGCCAUCAUCGAGGCUCC	Cleavage	cdna chromosome:ASM162521v1:8:27942790:27943494:1 gene:DCAR_026883 gene_biotype:protein_coding transcript_biotype:protein_coding description:hypothetical protein	1
stu-miR1886a	KZN06062	4	-1	1	24	545	568	AUGGUAUCGUGAGAUGAAAUCAGC	:: : :: :::::.::::.:::	UCUCAGCUCCUCUCAUGAUAUCAU	Cleavage	cdna chromosome:ASM162521v1:2:29841560:29842471:-1 gene:DCAR_006899 gene_biotype:protein_coding transcript_biotype:protein_coding description:Transcription factor TCP9 [Source:Projected from Arabidopsis thaliana (AT2G45680) UniProtKB/Swiss-Prot;Acc:O64647]	1
stu-miR1886b	KZN06062	4	-1	1	24	545	568	AUGGUAUCGUGAGAUGAAAUCAGC	:: : :: :::::.::::.:::	UCUCAGCUCCUCUCAUGAUAUCAU	Cleavage	cdna chromosome:ASM162521v1:2:29841560:29842471:-1 gene:DCAR_006899 gene_biotype:protein_coding transcript_biotype:protein_coding description:Transcription factor TCP9 [Source:Projected from Arabidopsis thaliana (AT2G45680) UniProtKB/Swiss-Prot;Acc:O64647]	1
stu-miR1886c	KZN06062	4	-1	1	24	545	568	AUGGUAUCGUGAGAUGAAAUCAGC	:: : :: :::::.::::.:::	UCUCAGCUCCUCUCAUGAUAUCAU	Cleavage	cdna chromosome:ASM162521v1:2:29841560:29842471:-1 gene:DCAR_006899 gene_biotype:protein_coding transcript_biotype:protein_coding description:Transcription factor TCP9 [Source:Projected from Arabidopsis thaliana (AT2G45680) UniProtKB/Swiss-Prot;Acc:O64647]	1
stu-miR1886d	KZN06062	4	-1	1	24	545	568	AUGGUAUCGUGAGAUGAAAUCAGC	:: : :: :::::.::::.:::	UCUCAGCUCCUCUCAUGAUAUCAU	Cleavage	cdna chromosome:ASM162521v1:2:29841560:29842471:-1 gene:DCAR_006899 gene_biotype:protein_coding transcript_biotype:protein_coding description:Transcription factor TCP9 [Source:Projected from Arabidopsis thaliana (AT2G45680) UniProtKB/Swiss-Prot;Acc:O64647]	1
stu-miR1886e	KZN06062	4	-1	1	24	545	568	AUGGUAUCGUGAGAUGAAAUCAGC	:: : :: :::::.::::.:::	UCUCAGCUCCUCUCAUGAUAUCAU	Cleavage	cdna chromosome:ASM162521v1:2:29841560:29842471:-1 gene:DCAR_006899 gene_biotype:protein_coding transcript_biotype:protein_coding description:Transcription factor TCP9 [Source:Projected from Arabidopsis thaliana (AT2G45680) UniProtKB/Swiss-Prot;Acc:O64647]	1
stu-miR1886f	KZN06062	4	-1	1	24	545	568	AUGGUAUCGUGAGAUGAAAUCAGC	:: : :: :::::.::::.:::	UCUCAGCUCCUCUCAUGAUAUCAU	Cleavage	cdna chromosome:ASM162521v1:2:29841560:29842471:-1 gene:DCAR_006899 gene_biotype:protein_coding transcript_biotype:protein_coding description:Transcription factor TCP9 [Source:Projected from Arabidopsis thaliana (AT2G45680) UniProtKB/Swiss-Prot;Acc:O64647]	1
stu-miR1886i-3p	KZM88362	4	-1	1	23	501	523	UUUACGUUGAUUUCAUCUCAUGA	:: :::::::::::: : :::	GGAUCAGAUGAAAUCAAAGGAAA	Cleavage	cdna chromosome:ASM162521v1:7:27208287:27209231:1 gene:DCAR_025437 gene_biotype:protein_coding transcript_biotype:protein_coding description:hypothetical protein	1
stu-miR319b	KZM91355	4	-1	1	20	700	719	UUGGACUGAAGGGAGCUCCU	:::. ::::::::::::.	AGGGAACCCCUUCAGUCCAG	Cleavage	cdna chromosome:ASM162521v1:6:24457369:24458289:1 gene:DCAR_021280 gene_biotype:protein_coding transcript_biotype:protein_coding description:hypothetical protein	1
stu-miR398a-5p	KZM96345	4	-1	1	21	960	980	GGGUUGAUUUGAGAACAUAUG	:: ::: ::...:::.::::	GAUUUGUGCUUGGAUCGACCC	Cleavage	cdna chromosome:ASM162521v1:5:40253421:40254587:-1 gene:DCAR_019587 gene_biotype:protein_coding transcript_biotype:protein_coding description:hypothetical protein	1
stu-miR482a-5p	KZM89519	4	-1	1	21	1051	1071	GGAAUUGGUGGAUUGGAAAGC	::::.:.::.::.:::: :.	CCUUUUCGAUUCAUCAAUCCU	Cleavage	cdna chromosome:ASM162521v1:6:1520946:1522070:-1 gene:DCAR_023118 gene_biotype:protein_coding transcript_biotype:protein_coding description:hypothetical protein	1
stu-miR6149-3p	KZM87519	4	-1	1	22	576	597	UGAUUCAGGUUUGUAUGCAAAC	:::: ::::: :: ::::::	AGUUGCUUACAAUCCCGAAUCA	Translation	cdna chromosome:ASM162521v1:7:17689195:17690229:-1 gene:DCAR_024653 gene_biotype:protein_coding transcript_biotype:protein_coding description:hypothetical protein	1
stu-miR7994a	KZN05846	4	-1	1	24	1170	1193	AUAUUAUACUUGGGCAUAAACUCC	: : ::::::::::.:: :::.:	GAAUUUUAUGCCCAGGUUCAAUGU	Cleavage	cdna chromosome:ASM162521v1:2:27715713:27717203:-1 gene:DCAR_006683 gene_biotype:protein_coding transcript_biotype:protein_coding description:hypothetical protein	1
stu-miR7994b-3p	KZN05846	4	-1	1	24	1170	1193	AUAUUAUACUUGGGCAUAAACUCC	: : ::::::::::.:: :::.:	GAAUUUUAUGCCCAGGUUCAAUGU	Cleavage	cdna chromosome:ASM162521v1:2:27715713:27717203:-1 gene:DCAR_006683 gene_biotype:protein_coding transcript_biotype:protein_coding description:hypothetical protein	1
stu-miR8042	KZM87523	4	-1	1	21	561	581	AUUAGACUGAAGUGCUGAUCU	:::::: :::: :: :::::	UGAUCAGAACUUGAGCCUAAU	Cleavage	cdna chromosome:ASM162521v1:7:17719469:17720302:-1 gene:DCAR_024657 gene_biotype:protein_coding transcript_biotype:protein_coding description:hypothetical protein	1
tae-miR159a	KZN07043	4	-1	1	21	1069	1089	UUUGGAUUGAAGGGAGCUCUG	.:.: :::::::.:::::	AGGGGGACCCUUCAGUCCAAU	Cleavage	cdna chromosome:ASM162521v1:2:37892047:37893396:1 gene:DCAR_007880 gene_biotype:protein_coding transcript_biotype:protein_coding description:hypothetical protein	1
tae-miR159a	KZM96345	4	-1	1	21	928	948	UUUGGAUUGAAGGGAGCUCUG	.::: :::::::.::::.	AGGAGACCCCUUCAGUCCAGU	Cleavage	cdna chromosome:ASM162521v1:5:40253421:40254587:-1 gene:DCAR_019587 gene_biotype:protein_coding transcript_biotype:protein_coding description:hypothetical protein	1
tae-miR159b	KZN07043	4	-1	1	21	1069	1089	UUUGGAUUGAAGGGAGCUCUG	.:.: :::::::.:::::	AGGGGGACCCUUCAGUCCAAU	Cleavage	cdna chromosome:ASM162521v1:2:37892047:37893396:1 gene:DCAR_007880 gene_biotype:protein_coding transcript_biotype:protein_coding description:hypothetical protein	1
tae-miR159b	KZM96345	4	-1	1	21	928	948	UUUGGAUUGAAGGGAGCUCUG	.::: :::::::.::::.	AGGAGACCCCUUCAGUCCAGU	Cleavage	cdna chromosome:ASM162521v1:5:40253421:40254587:-1 gene:DCAR_019587 gene_biotype:protein_coding transcript_biotype:protein_coding description:hypothetical protein	1
tae-miR9654a-3p	KZN04402	4	-1	1	22	731	752	UUCUGAAAGGCUUGAAGCGAAU	:::::::::: :.::::: .:	UUUCGCUUCAAUCUUUUCAAGA	Translation	cdna chromosome:ASM162521v1:2:10318482:10319684:1 gene:DCAR_005239 gene_biotype:protein_coding transcript_biotype:protein_coding description:hypothetical protein	1
tae-miR9666b-3p	KZM86556	4	-1	1	22	365	386	CGGUUGGGCUGUAUGAUGGCGA	::::::: :::::...:..:	AAGCCAUCAAACAGCUUGAUUG	Cleavage	cdna chromosome:ASM162521v1:7:4169388:4170398:1 gene:DCAR_023690 gene_biotype:protein_coding transcript_biotype:protein_coding description:hypothetical protein	1
tae-miR9676-5p	KZM89456	4	-1	1	22	2	23	UGGAUGUCAUCGUGGCCGUACA	::::. ..:.:::::::::::	UGUAUCCUUAUGAUGACAUCCA	Cleavage	cdna chromosome:ASM162521v1:6:884976:885983:1 gene:DCAR_023181 gene_biotype:protein_coding transcript_biotype:protein_coding description:hypothetical protein	1
tcc-miR172a	KZM85695	4	-1	1	20	25	44	GGAAUCUUGAUGAUGCUGCA	::. :::::::.::. :::	GGCGCCAUCAUCGAGGCUCC	Cleavage	cdna chromosome:ASM162521v1:8:27942790:27943494:1 gene:DCAR_026883 gene_biotype:protein_coding transcript_biotype:protein_coding description:hypothetical protein	1
tcc-miR172c	KZM85695	4	-1	1	21	24	44	GGAAUCUUGAUGAUGCUGCAU	::. :::::::.::. :::	CGGCGCCAUCAUCGAGGCUCC	Cleavage	cdna chromosome:ASM162521v1:8:27942790:27943494:1 gene:DCAR_026883 gene_biotype:protein_coding transcript_biotype:protein_coding description:hypothetical protein	1
tcc-miR319	KZN01014	4	-1	1	21	697	717	UUUGGACUGAAGGGAGCUCCU	:::. :::::::::::::.	AGGGAAUCCCUUCAGUCCAGU	Cleavage	cdna chromosome:ASM162521v1:3:10809560:10810471:-1 gene:DCAR_009768 gene_biotype:protein_coding transcript_biotype:protein_coding description:hypothetical protein	1
tcc-miR530a	KZM88277	4	-1	1	20	1049	1068	UGCAUUUGCACCUGCACCUC	::: : :: :::::::::.	AAGGCGGAGAUGCAAAUGCG	Translation	cdna chromosome:ASM162521v1:7:26423800:26425071:1 gene:DCAR_025352 gene_biotype:protein_coding transcript_biotype:protein_coding description:hypothetical protein	1
tcc-miR530b	KZM88277	4	-1	1	20	1049	1068	UGCAUUUGCACCUGCACCUU	:::: : :: :::::::::.	AAGGCGGAGAUGCAAAUGCG	Translation	cdna chromosome:ASM162521v1:7:26423800:26425071:1 gene:DCAR_025352 gene_biotype:protein_coding transcript_biotype:protein_coding description:hypothetical protein	1
vun-miR319b	KZN01014	4	-1	1	21	697	717	CUUGGACUGAAGGGAGCUCCU	:::. :::::::::::::.	AGGGAAUCCCUUCAGUCCAGU	Cleavage	cdna chromosome:ASM162521v1:3:10809560:10810471:-1 gene:DCAR_009768 gene_biotype:protein_coding transcript_biotype:protein_coding description:hypothetical protein	1
vvi-miR159a	KZM88362	4	-1	1	21	320	340	CUUGGAGUGAAGGGAGCUCUC	:: ::.::: :.::.::::	AUGAACUUCCUCCGCUUCAAG	Translation	cdna chromosome:ASM162521v1:7:27208287:27209231:1 gene:DCAR_025437 gene_biotype:protein_coding transcript_biotype:protein_coding description:hypothetical protein	1
vvi-miR159b	KZM88362	4	-1	1	21	320	340	CUUGGAGUGAAGGGAGCUCUC	:: ::.::: :.::.::::	AUGAACUUCCUCCGCUUCAAG	Translation	cdna chromosome:ASM162521v1:7:27208287:27209231:1 gene:DCAR_025437 gene_biotype:protein_coding transcript_biotype:protein_coding description:hypothetical protein	1
vvi-miR159c	KZN07043	4	-1	1	21	1069	1089	UUUGGAUUGAAGGGAGCUCUA	.:.: :::::::.:::::	AGGGGGACCCUUCAGUCCAAU	Cleavage	cdna chromosome:ASM162521v1:2:37892047:37893396:1 gene:DCAR_007880 gene_biotype:protein_coding transcript_biotype:protein_coding description:hypothetical protein	1
vvi-miR159c	KZM96345	4	-1	1	21	928	948	UUUGGAUUGAAGGGAGCUCUA	.::: :::::::.::::.	AGGAGACCCCUUCAGUCCAGU	Cleavage	cdna chromosome:ASM162521v1:5:40253421:40254587:-1 gene:DCAR_019587 gene_biotype:protein_coding transcript_biotype:protein_coding description:hypothetical protein	1
vvi-miR172c	KZM85695	4	-1	1	21	24	44	GGAAUCUUGAUGAUGCUGCAG	: ::. :::::::.::. :::	CGGCGCCAUCAUCGAGGCUCC	Cleavage	cdna chromosome:ASM162521v1:8:27942790:27943494:1 gene:DCAR_026883 gene_biotype:protein_coding transcript_biotype:protein_coding description:hypothetical protein	1
vvi-miR172d	KZN04402	4	-1	1	23	1168	1190	UGAGAAUCUUGAUGAUGCUGCAU	::: .::::::::: :::	UUCUUGCACUAUCAAGAUUAUCA	Cleavage	cdna chromosome:ASM162521v1:2:10318482:10319684:1 gene:DCAR_005239 gene_biotype:protein_coding transcript_biotype:protein_coding description:hypothetical protein	1
vvi-miR319e	KZN01014	4	-1	1	21	697	717	UUUGGACUGAAGGGAGCUCCU	:::. :::::::::::::.	AGGGAAUCCCUUCAGUCCAGU	Cleavage	cdna chromosome:ASM162521v1:3:10809560:10810471:-1 gene:DCAR_009768 gene_biotype:protein_coding transcript_biotype:protein_coding description:hypothetical protein	1
zma-miR159a-3p	KZN07043	4	-1	1	21	1069	1089	UUUGGAUUGAAGGGAGCUCUG	.:.: :::::::.:::::	AGGGGGACCCUUCAGUCCAAU	Cleavage	cdna chromosome:ASM162521v1:2:37892047:37893396:1 gene:DCAR_007880 gene_biotype:protein_coding transcript_biotype:protein_coding description:hypothetical protein	1
zma-miR159a-3p	KZM96345	4	-1	1	21	928	948	UUUGGAUUGAAGGGAGCUCUG	.::: :::::::.::::.	AGGAGACCCCUUCAGUCCAGU	Cleavage	cdna chromosome:ASM162521v1:5:40253421:40254587:-1 gene:DCAR_019587 gene_biotype:protein_coding transcript_biotype:protein_coding description:hypothetical protein	1
zma-miR159b-3p	KZN07043	4	-1	1	21	1069	1089	UUUGGAUUGAAGGGAGCUCUG	.:.: :::::::.:::::	AGGGGGACCCUUCAGUCCAAU	Cleavage	cdna chromosome:ASM162521v1:2:37892047:37893396:1 gene:DCAR_007880 gene_biotype:protein_coding transcript_biotype:protein_coding description:hypothetical protein	1
zma-miR159b-3p	KZM96345	4	-1	1	21	928	948	UUUGGAUUGAAGGGAGCUCUG	.::: :::::::.::::.	AGGAGACCCCUUCAGUCCAGU	Cleavage	cdna chromosome:ASM162521v1:5:40253421:40254587:-1 gene:DCAR_019587 gene_biotype:protein_coding transcript_biotype:protein_coding description:hypothetical protein	1
zma-miR159c-3p	KZN07043	4	-1	1	21	1069	1089	CUUGGAUUGAAGGGAGCUCCU	:::.: :::::::.:::::	AGGGGGACCCUUCAGUCCAAU	Cleavage	cdna chromosome:ASM162521v1:2:37892047:37893396:1 gene:DCAR_007880 gene_biotype:protein_coding transcript_biotype:protein_coding description:hypothetical protein	1
zma-miR159c-3p	KZM96345	4	-1	1	21	928	948	CUUGGAUUGAAGGGAGCUCCU	::::: :::::::.::::.	AGGAGACCCCUUCAGUCCAGU	Cleavage	cdna chromosome:ASM162521v1:5:40253421:40254587:-1 gene:DCAR_019587 gene_biotype:protein_coding transcript_biotype:protein_coding description:hypothetical protein	1
zma-miR159d-3p	KZN07043	4	-1	1	21	1069	1089	CUUGGAUUGAAGGGAGCUCCU	:::.: :::::::.:::::	AGGGGGACCCUUCAGUCCAAU	Cleavage	cdna chromosome:ASM162521v1:2:37892047:37893396:1 gene:DCAR_007880 gene_biotype:protein_coding transcript_biotype:protein_coding description:hypothetical protein	1
zma-miR159d-3p	KZM96345	4	-1	1	21	928	948	CUUGGAUUGAAGGGAGCUCCU	::::: :::::::.::::.	AGGAGACCCCUUCAGUCCAGU	Cleavage	cdna chromosome:ASM162521v1:5:40253421:40254587:-1 gene:DCAR_019587 gene_biotype:protein_coding transcript_biotype:protein_coding description:hypothetical protein	1
zma-miR159f-3p	KZN07043	4	-1	1	21	1069	1089	UUUGGAUUGAAGGGAGCUCUG	.:.: :::::::.:::::	AGGGGGACCCUUCAGUCCAAU	Cleavage	cdna chromosome:ASM162521v1:2:37892047:37893396:1 gene:DCAR_007880 gene_biotype:protein_coding transcript_biotype:protein_coding description:hypothetical protein	1
zma-miR159f-3p	KZM96345	4	-1	1	21	928	948	UUUGGAUUGAAGGGAGCUCUG	.::: :::::::.::::.	AGGAGACCCCUUCAGUCCAGU	Cleavage	cdna chromosome:ASM162521v1:5:40253421:40254587:-1 gene:DCAR_019587 gene_biotype:protein_coding transcript_biotype:protein_coding description:hypothetical protein	1
zma-miR159j-3p	KZN07043	4	-1	1	21	1069	1089	UUUGGAUUGAAGGGAGCUCUG	.:.: :::::::.:::::	AGGGGGACCCUUCAGUCCAAU	Cleavage	cdna chromosome:ASM162521v1:2:37892047:37893396:1 gene:DCAR_007880 gene_biotype:protein_coding transcript_biotype:protein_coding description:hypothetical protein	1
zma-miR159j-3p	KZM96345	4	-1	1	21	928	948	UUUGGAUUGAAGGGAGCUCUG	.::: :::::::.::::.	AGGAGACCCCUUCAGUCCAGU	Cleavage	cdna chromosome:ASM162521v1:5:40253421:40254587:-1 gene:DCAR_019587 gene_biotype:protein_coding transcript_biotype:protein_coding description:hypothetical protein	1
zma-miR159k-3p	KZN07043	4	-1	1	21	1069	1089	UUUGGAUUGAAGGGAGCUCUG	.:.: :::::::.:::::	AGGGGGACCCUUCAGUCCAAU	Cleavage	cdna chromosome:ASM162521v1:2:37892047:37893396:1 gene:DCAR_007880 gene_biotype:protein_coding transcript_biotype:protein_coding description:hypothetical protein	1
zma-miR159k-3p	KZM96345	4	-1	1	21	928	948	UUUGGAUUGAAGGGAGCUCUG	.::: :::::::.::::.	AGGAGACCCCUUCAGUCCAGU	Cleavage	cdna chromosome:ASM162521v1:5:40253421:40254587:-1 gene:DCAR_019587 gene_biotype:protein_coding transcript_biotype:protein_coding description:hypothetical protein	1
zma-miR167d-3p	KZN07556	4	-1	1	23	507	529	GGUCAUGCUGCUGCAGCCUCACU	:: :. :::::::::::::::	AGAGGAGCUGCAGCAGCAUGAGG	Cleavage	cdna chromosome:ASM162521v1:2:41806948:41807496:-1 gene:DCAR_008393 gene_biotype:protein_coding transcript_biotype:protein_coding description:hypothetical protein	1
zma-miR167d-3p	KZN07554	4	-1	1	23	507	529	GGUCAUGCUGCUGCAGCCUCACU	:: :. :::::::::::::::	AGAGGAGCUGCAGCAGCAUGAGG	Cleavage	cdna chromosome:ASM162521v1:2:41795789:41796337:-1 gene:DCAR_008391 gene_biotype:protein_coding transcript_biotype:protein_coding description:hypothetical protein	1
zma-miR167d-3p	KZN07555	4	-1	1	23	507	529	GGUCAUGCUGCUGCAGCCUCACU	:: :. :::::::::::::::	AGAGGAGCUGCAGCAGCAUGAGG	Cleavage	cdna chromosome:ASM162521v1:2:41800930:41801478:-1 gene:DCAR_008392 gene_biotype:protein_coding transcript_biotype:protein_coding description:hypothetical protein	1
zma-miR172e	KZM85695	4	-1	1	21	24	44	GGAAUCUUGAUGAUGCUGCAU	::. :::::::.::. :::	CGGCGCCAUCAUCGAGGCUCC	Cleavage	cdna chromosome:ASM162521v1:8:27942790:27943494:1 gene:DCAR_026883 gene_biotype:protein_coding transcript_biotype:protein_coding description:hypothetical protein	1
zma-miR319a-3p	KZN01014	4	-1	1	20	698	716	UUGGACUGAAGGGUGCUCCC	:::: . ::::::::::::.	GGGAAU-CCCUUCAGUCCAG	Cleavage	cdna chromosome:ASM162521v1:3:10809560:10810471:-1 gene:DCAR_009768 gene_biotype:protein_coding transcript_biotype:protein_coding description:hypothetical protein	1
zma-miR319b-3p	KZN01014	4	-1	1	20	698	716	UUGGACUGAAGGGUGCUCCC	:::: . ::::::::::::.	GGGAAU-CCCUUCAGUCCAG	Cleavage	cdna chromosome:ASM162521v1:3:10809560:10810471:-1 gene:DCAR_009768 gene_biotype:protein_coding transcript_biotype:protein_coding description:hypothetical protein	1
zma-miR319c-3p	KZN01014	4	-1	1	20	698	716	UUGGACUGAAGGGUGCUCCC	:::: . ::::::::::::.	GGGAAU-CCCUUCAGUCCAG	Cleavage	cdna chromosome:ASM162521v1:3:10809560:10810471:-1 gene:DCAR_009768 gene_biotype:protein_coding transcript_biotype:protein_coding description:hypothetical protein	1
zma-miR319d-3p	KZN01014	4	-1	1	20	698	716	UUGGACUGAAGGGUGCUCCC	:::: . ::::::::::::.	GGGAAU-CCCUUCAGUCCAG	Cleavage	cdna chromosome:ASM162521v1:3:10809560:10810471:-1 gene:DCAR_009768 gene_biotype:protein_coding transcript_biotype:protein_coding description:hypothetical protein	1
zma-miR827-5p	KZM97506	4	-1	1	21	998	1018	UUUGUUGGUGGUCAUUUAACC	:: ::: :.::.::.::::	UCUUCAAUUAUCAUCAGCAAA	Cleavage	cdna chromosome:ASM162521v1:4:15353219:15354259:1 gene:DCAR_015132 gene_biotype:protein_coding transcript_biotype:protein_coding description:hypothetical protein	1
ahy-miR159	KZN01014	4.5	-1	1	21	697	717	UUUGGAUUGAAGGGAGCUCUA	.:. ::::::::.::::.	AGGGAAUCCCUUCAGUCCAGU	Cleavage	cdna chromosome:ASM162521v1:3:10809560:10810471:-1 gene:DCAR_009768 gene_biotype:protein_coding transcript_biotype:protein_coding description:hypothetical protein	1
ahy-miR3513-5p	KZM89456	4.5	-1	1	21	584	604	UUAAUUUCUGAGUUUGUCAUC	:: :: .:::::: ::::::.	GAGGAGGAACUCAUAAAUUAG	Cleavage	cdna chromosome:ASM162521v1:6:884976:885983:1 gene:DCAR_023181 gene_biotype:protein_coding transcript_biotype:protein_coding description:hypothetical protein	1
ahy-miR3513-5p	KZM91355	4.5	-1	1	21	396	416	UUAAUUUCUGAGUUUGUCAUC	::::.:::::.::: ::	CCCAACAAGCUCAGGAAUGAA	Cleavage	cdna chromosome:ASM162521v1:6:24457369:24458289:1 gene:DCAR_021280 gene_biotype:protein_coding transcript_biotype:protein_coding description:hypothetical protein	1
ahy-miR3519	KZN04402	4.5	-1	1	21	412	432	UCAAUCAAUGACAGCAUUUCA	::.: :: :::::::::.	GCAAGUAAUGCCAUUGAUUGG	Translation	cdna chromosome:ASM162521v1:2:10318482:10319684:1 gene:DCAR_005239 gene_biotype:protein_coding transcript_biotype:protein_coding description:hypothetical protein	1
ahy-miR3520-5p	KZN07043	4.5	-1	1	22	786	807	AGGUGAUGGUGAAUAUCUUAUC	:: .: :::::::::.::	CCAAAAGUCCUCACCAUCAUCU	Cleavage	cdna chromosome:ASM162521v1:2:37892047:37893396:1 gene:DCAR_007880 gene_biotype:protein_coding transcript_biotype:protein_coding description:hypothetical protein	1
aly-miR157a-3p	KZM97506	4.5	-1	1	22	694	715	GCUCUCUAGCCUUCUGUCAUCA	:. : ::::::::::::	UCGAGGGAAAAGGCUAGAGAGA	Cleavage	cdna chromosome:ASM162521v1:4:15353219:15354259:1 gene:DCAR_015132 gene_biotype:protein_coding transcript_biotype:protein_coding description:hypothetical protein	1
aly-miR159a-3p	KZN01014	4.5	-1	1	21	697	717	UUUGGAUUGAAGGGAGCUCUA	.:. ::::::::.::::.	AGGGAAUCCCUUCAGUCCAGU	Cleavage	cdna chromosome:ASM162521v1:3:10809560:10810471:-1 gene:DCAR_009768 gene_biotype:protein_coding transcript_biotype:protein_coding description:hypothetical protein	1
aly-miR159b-3p	KZN01014	4.5	-1	1	21	697	717	UUUGGAUUGAAGGGAGCUCUU	:.:. ::::::::.::::.	AGGGAAUCCCUUCAGUCCAGU	Cleavage	cdna chromosome:ASM162521v1:3:10809560:10810471:-1 gene:DCAR_009768 gene_biotype:protein_coding transcript_biotype:protein_coding description:hypothetical protein	1
aly-miR159c-3p	KZN01014	4.5	-1	1	21	697	717	UUUGGAUUGAAGGGAGCUCCU	:::. ::::::::.::::.	AGGGAAUCCCUUCAGUCCAGU	Cleavage	cdna chromosome:ASM162521v1:3:10809560:10810471:-1 gene:DCAR_009768 gene_biotype:protein_coding transcript_biotype:protein_coding description:hypothetical protein	1
aly-miR160b-3p	KZM99649	4.5	-1	1	22	146	167	GCGUACAGAGUAGUCAAGCAUG	:: :: : .::::::.:::	UCCGCAUGCCGGCUCUGUGCGC	Cleavage	cdna chromosome:ASM162521v1:4:33747584:33748129:1 gene:DCAR_012989 gene_biotype:protein_coding transcript_biotype:protein_coding description:hypothetical protein	1
aly-miR166g-5p	KZM97506	4.5	-1	1	21	207	227	GGAAUGUUGUUUGGCUCGAGG	: ::: :.::.::..::.:	GGUAGAGACGAAUAAUGUUUC	Cleavage	cdna chromosome:ASM162521v1:4:15353219:15354259:1 gene:DCAR_015132 gene_biotype:protein_coding transcript_biotype:protein_coding description:hypothetical protein	1
aly-miR167a-3p	KZN07558	4.5	-1	1	21	487	507	GAUCAUGUUCGCAGUUUCACC	: ::::: :: :::..::::	GUUGAAAAUGGGAAUGUGAUA	Translation	cdna chromosome:ASM162521v1:2:41813946:41814464:-1 gene:DCAR_008395 gene_biotype:protein_coding transcript_biotype:protein_coding description:hypothetical protein	1
aly-miR167d-3p	KZM87523	4.5	-1	1	21	364	384	AGGUCAUCCUGCAGCUUCAGU	.:: ::::::::::: .::	CUUGCAGCUGCAGGAUCCUCU	Cleavage	cdna chromosome:ASM162521v1:7:17719469:17720302:-1 gene:DCAR_024657 gene_biotype:protein_coding transcript_biotype:protein_coding description:hypothetical protein	1
aly-miR170-5p	KZN04402	4.5	-1	1	21	1120	1140	UAUUGGCCUGGUUCACUCAGA	::: ::::: :::::::	GGGGAGACAACCAAGCCAAUA	Cleavage	cdna chromosome:ASM162521v1:2:10318482:10319684:1 gene:DCAR_005239 gene_biotype:protein_coding transcript_biotype:protein_coding description:hypothetical protein	1
aly-miR171a-5p	KZN04402	4.5	-1	1	21	1120	1140	UAUUGGCCUGGUUCACUCAGA	::: ::::: :::::::	GGGGAGACAACCAAGCCAAUA	Cleavage	cdna chromosome:ASM162521v1:2:10318482:10319684:1 gene:DCAR_005239 gene_biotype:protein_coding transcript_biotype:protein_coding description:hypothetical protein	1
aly-miR171b-3p	KZM89192	4.5	-1	1	21	295	315	UUGAGCCGUGCCAAUAUCACG	: :::: ::::::::::	AGAAAGAUUGUCACGGCUCAA	Translation	cdna chromosome:ASM162521v1:7:34824771:34825857:1 gene:DCAR_026267 gene_biotype:protein_coding transcript_biotype:protein_coding description:hypothetical protein	1
aly-miR171c-3p	KZM89192	4.5	-1	1	21	295	315	UUGAGCCGUGCCAAUAUCACG	: :::: ::::::::::	AGAAAGAUUGUCACGGCUCAA	Translation	cdna chromosome:ASM162521v1:7:34824771:34825857:1 gene:DCAR_026267 gene_biotype:protein_coding transcript_biotype:protein_coding description:hypothetical protein	1
aly-miR173a-5p	KZM96345	4.5	-1	1	22	1044	1065	UUCGCUUGCAGAGAGAAAUCAC	::::: :::::: .:.:::	UGGAUUUGCCUCUGCUGGUGAA	Cleavage	cdna chromosome:ASM162521v1:5:40253421:40254587:-1 gene:DCAR_019587 gene_biotype:protein_coding transcript_biotype:protein_coding description:hypothetical protein	1
aly-miR173b-5p	KZM96345	4.5	-1	1	22	1044	1065	UUCGCUUGCAGAGAGAAAUCAC	::::: :::::: .:.:::	UGGAUUUGCCUCUGCUGGUGAA	Cleavage	cdna chromosome:ASM162521v1:5:40253421:40254587:-1 gene:DCAR_019587 gene_biotype:protein_coding transcript_biotype:protein_coding description:hypothetical protein	1
aly-miR1887	KZM89192	4.5	-1	1	24	368	391	CACUUAGAUUGUUCUUAGUAUGAG	.: :: .: ::.::::::::.::	UUGAUCUUCAGGACAAUCUAGGUU	Cleavage	cdna chromosome:ASM162521v1:7:34824771:34825857:1 gene:DCAR_026267 gene_biotype:protein_coding transcript_biotype:protein_coding description:hypothetical protein	1
aly-miR2111a-3p	KZN00654	4.5	-1	1	21	294	314	GUCCUCGGGAUGCGGAUUACC	::::::::: :::. :::	GAGAAUCCGCAUGCCGGCGAC	Cleavage	cdna chromosome:ASM162521v1:3:7270877:7271815:1 gene:DCAR_009408 gene_biotype:protein_coding transcript_biotype:protein_coding description:Transcription factor TCP19 [Source:Projected from Arabidopsis thaliana (AT5G51910) UniProtKB/Swiss-Prot;Acc:Q9LT89]	1
aly-miR2111c-3p	KZN00654	4.5	-1	1	21	294	314	GUCCUCGGGAUGCGGAUUACC	::::::::: :::. :::	GAGAAUCCGCAUGCCGGCGAC	Cleavage	cdna chromosome:ASM162521v1:3:7270877:7271815:1 gene:DCAR_009408 gene_biotype:protein_coding transcript_biotype:protein_coding description:Transcription factor TCP19 [Source:Projected from Arabidopsis thaliana (AT5G51910) UniProtKB/Swiss-Prot;Acc:Q9LT89]	1
aly-miR3443-3p	KZM86556	4.5	-1	1	21	679	699	GUGCCUUGUGAGAUUAGAGUU	:: :::::.:::::.: ::	UACCCUAAUUUCACAGGUCAA	Cleavage	cdna chromosome:ASM162521v1:7:4169388:4170398:1 gene:DCAR_023690 gene_biotype:protein_coding transcript_biotype:protein_coding description:hypothetical protein	1
aly-miR3445-3p.1	KZN01014	4.5	-1	1	21	783	803	UUUGGAAGGUGAUUGUUUGCU	::::::..:::::.: .:::	AGCAAAUGAUCACUUCUCAAU	Cleavage	cdna chromosome:ASM162521v1:3:10809560:10810471:-1 gene:DCAR_009768 gene_biotype:protein_coding transcript_biotype:protein_coding description:hypothetical protein	1
aly-miR397a-5p	KZM88277	4.5	-1	1	21	531	551	UCAUUGAGUGCAGCGUUGAUG	:....:.::::: :::::.	UUUUGGUGUUGCACACAAUGG	Cleavage	cdna chromosome:ASM162521v1:7:26423800:26425071:1 gene:DCAR_025352 gene_biotype:protein_coding transcript_biotype:protein_coding description:hypothetical protein	1
aly-miR397b-5p	KZM88277	4.5	-1	1	21	531	551	UCAUUGAGUGCAGCGUUGAUG	:....:.::::: :::::.	UUUUGGUGUUGCACACAAUGG	Cleavage	cdna chromosome:ASM162521v1:7:26423800:26425071:1 gene:DCAR_025352 gene_biotype:protein_coding transcript_biotype:protein_coding description:hypothetical protein	1
aly-miR399b-5p	KZN08355	4.5	-1	1	21	190	210	GGGCGCCUCUCCAUUGGCAGG	:::.: ::: :.::::.:.	AAUGCUACUGGUGGGGCGUCU	Translation	cdna chromosome:ASM162521v1:1:5539885:5540349:-1 gene:DCAR_000901 gene_biotype:protein_coding transcript_biotype:protein_coding description:hypothetical protein	1
aly-miR399b-5p	KZN08356	4.5	-1	1	21	190	210	GGGCGCCUCUCCAUUGGCAGG	:::.: ::: :.::::.:.	AAUGCUACUGGUGGGGCGUCU	Translation	cdna chromosome:ASM162521v1:1:5561910:5562374:-1 gene:DCAR_000902 gene_biotype:protein_coding transcript_biotype:protein_coding description:hypothetical protein	1
aly-miR399b-5p	KZN08359	4.5	-1	1	21	190	210	GGGCGCCUCUCCAUUGGCAGG	:::.: :::::.::: .:.	AAUGCUACUGGAGGGGCCUCU	Cleavage	cdna chromosome:ASM162521v1:1:5618881:5619345:-1 gene:DCAR_000905 gene_biotype:protein_coding transcript_biotype:protein_coding description:hypothetical protein	1
aly-miR472-3p	KZM85865	4.5	-1	1	22	266	287	UUUUUCCUACUCCGCCCAUACC	:: :::::.:::::::	CGGUGAGGAGGAGUGGGAAAAA	Cleavage	cdna chromosome:ASM162521v1:8:29432984:29434096:1 gene:DCAR_026713 gene_biotype:protein_coding transcript_biotype:protein_coding description:hypothetical protein	1
aly-miR472-5p	KZM87519	4.5	-1	1	21	117	137	AUGGUCGAAGUAGGCAAAAUC	:::: :::..::::::.:	CAUUUCCCCUGUUUCGACUAC	Cleavage	cdna chromosome:ASM162521v1:7:17689195:17690229:-1 gene:DCAR_024653 gene_biotype:protein_coding transcript_biotype:protein_coding description:hypothetical protein	1
aly-miR774a-3p.2	KZM89192	4.5	-1	1	21	915	935	UUAUUUGUUACCCAUAUCUCC	:::: :::: ::.::.:::	UGAGAAUUGGGAAAUAAGUAA	Translation	cdna chromosome:ASM162521v1:7:34824771:34825857:1 gene:DCAR_026267 gene_biotype:protein_coding transcript_biotype:protein_coding description:hypothetical protein	1
aly-miR774a-5p.1	KZM85865	4.5	-1	1	21	88	108	CGAGACGAAGAUAUGGGUGAC	:: .::: : ::::::::::	UUCUUCCAGAACUUCGUCUCG	Translation	cdna chromosome:ASM162521v1:8:29432984:29434096:1 gene:DCAR_026713 gene_biotype:protein_coding transcript_biotype:protein_coding description:hypothetical protein	1
aly-miR834-3p	KZN08388	4.5	-1	1	21	137	157	UGGUAGCAGUAGCGGUGGUAA	:.:.::.:::::::. ::..	CUGCUACUGCUACUGUAACUG	Cleavage	cdna chromosome:ASM162521v1:1:5988147:5988557:1 gene:DCAR_000934 gene_biotype:protein_coding transcript_biotype:protein_coding description:hypothetical protein	1
aly-miR834-3p	KZN07558	4.5	-1	1	21	233	253	UGGUAGCAGUAGCGGUGGUAA	:::.:: ::::::: ::::.	UUAUCAGGGCUACUGGUACCG	Cleavage	cdna chromosome:ASM162521v1:2:41813946:41814464:-1 gene:DCAR_008395 gene_biotype:protein_coding transcript_biotype:protein_coding description:hypothetical protein	1
aly-miR838-3p	KZM89192	4.5	-1	1	21	661	681	UUUUCUUCUUCUUCUUGCACA	: ::::::. ::::: ::::	AGAGCAAGAGAAAGAACAAAA	Translation	cdna chromosome:ASM162521v1:7:34824771:34825857:1 gene:DCAR_026267 gene_biotype:protein_coding transcript_biotype:protein_coding description:hypothetical protein	1
aly-miR838-3p	KZN09938	4.5	-1	1	21	712	732	UUUUCUUCUUCUUCUUGCACA	::: :.::::.:::. :.::	GGUGGAGGAAGGAGAGAAGAA	Cleavage	cdna chromosome:ASM162521v1:1:30991300:30992043:1 gene:DCAR_002594 gene_biotype:protein_coding transcript_biotype:protein_coding description:hypothetical protein	1
aly-miR838-3p	KZN08371	4.5	-1	1	21	35	55	UUUUCUUCUUCUUCUUGCACA	::.::::.::::::: :	UCCCCAGGAAGGAGAAGAACA	Cleavage	cdna chromosome:ASM162521v1:1:5742517:5742684:1 gene:DCAR_000917 gene_biotype:protein_coding transcript_biotype:protein_coding description:hypothetical protein	1
aly-miR838-3p	KZM96345	4.5	-1	1	21	1092	1112	UUUUCUUCUUCUUCUUGCACA	: ::::. :::::.::..:	AAUUCAAGGCGAAGAGGAGGA	Cleavage	cdna chromosome:ASM162521v1:5:40253421:40254587:-1 gene:DCAR_019587 gene_biotype:protein_coding transcript_biotype:protein_coding description:hypothetical protein	1
aly-miR842-3p	KZM85865	4.5	-1	1	21	926	947	UCAUGGUCAGAUCCGU-CAUCC	::: :.::.: :::::::::	CUAUGUAUGGGUAUGACCAUGA	Translation	cdna chromosome:ASM162521v1:8:29432984:29434096:1 gene:DCAR_026713 gene_biotype:protein_coding transcript_biotype:protein_coding description:hypothetical protein	1
aly-miR853-5p	KZN08363	4.5	-1	1	22	315	336	CUGCUAUCCUUUUCCUGUUGCA	: .: ::::.:.:::::: ..:	UAUACCAGGGAGAGGAUACUGG	Cleavage	cdna chromosome:ASM162521v1:1:5666478:5666948:-1 gene:DCAR_000909 gene_biotype:protein_coding transcript_biotype:protein_coding description:hypothetical protein	1
aly-miR862-3p	KZM87523	4.5	-1	1	21	479	499	ACAUGCUGGAUCUACUUGAAG	::. .::::::::::..: :	AUUUUGGUAGAUCCAGUGUUU	Cleavage	cdna chromosome:ASM162521v1:7:17719469:17720302:-1 gene:DCAR_024657 gene_biotype:protein_coding transcript_biotype:protein_coding description:hypothetical protein	1
aqc-miR168	KZN07558	4.5	-1	1	21	208	228	UGGCUUAGUGCAGCUCGGGGA	.::.: :: ::.::.::::.	CUCCUGCGCCGCGCUGAGCCG	Cleavage	cdna chromosome:ASM162521v1:2:41813946:41814464:-1 gene:DCAR_008395 gene_biotype:protein_coding transcript_biotype:protein_coding description:hypothetical protein	1
aqc-miR477c	KZM89192	4.5	-1	1	20	631	650	CUCUCCCUCAAGUUCUUCUA	::::.: ::::::: :::	GCGAAGGAGUUGAGGGCGAG	Cleavage	cdna chromosome:ASM162521v1:7:34824771:34825857:1 gene:DCAR_026267 gene_biotype:protein_coding transcript_biotype:protein_coding description:hypothetical protein	1
aqc-miR477g	KZM89192	4.5	-1	1	20	631	650	CUCUCCCUCAAGUUCUUCUA	::::.: ::::::: :::	GCGAAGGAGUUGAGGGCGAG	Cleavage	cdna chromosome:ASM162521v1:7:34824771:34825857:1 gene:DCAR_026267 gene_biotype:protein_coding transcript_biotype:protein_coding description:hypothetical protein	1
aqc-miR530	KZM88277	4.5	-1	1	20	1049	1068	UGCAUUUGCACCUGCAUCUC	::. : :: :::::::::.	AAGGCGGAGAUGCAAAUGCG	Translation	cdna chromosome:ASM162521v1:7:26423800:26425071:1 gene:DCAR_025352 gene_biotype:protein_coding transcript_biotype:protein_coding description:hypothetical protein	1
aqc-miR535	KZM84511	4.5	-1	1	22	477	498	UGACAACGAGAGAGAGCACGCG	: :: :::.:::::::..	AGGAUUCUAUCUUUCGUUGUUG	Cleavage	cdna chromosome:ASM162521v1:8:15529723:15530289:1 gene:DCAR_028067 gene_biotype:protein_coding transcript_biotype:protein_coding description:hypothetical protein	1
aqu-miR-2018-3p	KZN05846	4.5	-1	1	22	1176	1197	CGGGACCUUGGACCUCGACACA	: :: : ::::.::: ::.:::	UAUGCCCAGGUUCAAUGUUCCG	Cleavage	cdna chromosome:ASM162521v1:2:27715713:27717203:-1 gene:DCAR_006683 gene_biotype:protein_coding transcript_biotype:protein_coding description:hypothetical protein	1
ata-miR171a-5p	KZN01084	4.5	-1	1	20	233	252	UGGUAUUGUUUCGGCUCAUG	:: :: :::.::::.:.::	CAGGAACCGGAACAGUGCCU	Cleavage	cdna chromosome:ASM162521v1:3:11425685:11426212:1 gene:DCAR_009838 gene_biotype:protein_coding transcript_biotype:protein_coding description:hypothetical protein	1
ata-miR171a-5p	KZN08361	4.5	-1	1	20	233	252	UGGUAUUGUUUCGGCUCAUG	:: :: :::.::::.:.::	CAGGAACCGGAACAGUGCCU	Cleavage	cdna chromosome:ASM162521v1:1:5655226:5655756:-1 gene:DCAR_000907 gene_biotype:protein_coding transcript_biotype:protein_coding description:hypothetical protein	1
ata-miR171a-5p	KZN08358	4.5	-1	1	20	233	252	UGGUAUUGUUUCGGCUCAUG	:: :: :::.::::.:.::	CAGGAACCGGAACAGUGCCU	Cleavage	cdna chromosome:ASM162521v1:1:5598490:5598951:-1 gene:DCAR_000904 gene_biotype:protein_coding transcript_biotype:protein_coding description:hypothetical protein	1
ata-miR171c-3p	KZM89192	4.5	-1	1	21	295	315	UUGAGCCGUGCCAAUAUCACG	: :::: ::::::::::	AGAAAGAUUGUCACGGCUCAA	Translation	cdna chromosome:ASM162521v1:7:34824771:34825857:1 gene:DCAR_026267 gene_biotype:protein_coding transcript_biotype:protein_coding description:hypothetical protein	1
ata-miR396a-3p	KZM89456	4.5	-1	1	21	374	394	GUUCAAGAAAGUCCUUGGAAA	:: :.::::: :::.::::..	UUGCUAAGGAGUUUUUUGAGU	Translation	cdna chromosome:ASM162521v1:6:884976:885983:1 gene:DCAR_023181 gene_biotype:protein_coding transcript_biotype:protein_coding description:hypothetical protein	1
ata-miR396b-3p	KZM89456	4.5	-1	1	20	375	394	GUUCAAGAAAGUCCUUGGAA	: :.::::: :::.::::..	UGCUAAGGAGUUUUUUGAGU	Translation	cdna chromosome:ASM162521v1:6:884976:885983:1 gene:DCAR_023181 gene_biotype:protein_coding transcript_biotype:protein_coding description:hypothetical protein	1
ata-miR396d-3p	KZM97506	4.5	-1	1	21	985	1005	GUUCAAGAAAGCCCAUGGAAA	::::: :::: :::: ::.	AGUCCAUCGGCUCUCUUCAAU	Cleavage	cdna chromosome:ASM162521v1:4:15353219:15354259:1 gene:DCAR_015132 gene_biotype:protein_coding transcript_biotype:protein_coding description:hypothetical protein	1
ata-miR398f-5p	KZM96345	4.5	-1	1	21	960	980	GGGUCGAACUGAGAACACAUG	:: ::: ::..: :::::::	GAUUUGUGCUUGGAUCGACCC	Cleavage	cdna chromosome:ASM162521v1:5:40253421:40254587:-1 gene:DCAR_019587 gene_biotype:protein_coding transcript_biotype:protein_coding description:hypothetical protein	1
ata-miR408-3p	KZN07043	4.5	-1	1	20	614	633	UGCACUGCCUCUUCCCUGCC	: .:: ::::::.:: :::	AGAGGGCAAGAGGUAGGGCA	Cleavage	cdna chromosome:ASM162521v1:2:37892047:37893396:1 gene:DCAR_007880 gene_biotype:protein_coding transcript_biotype:protein_coding description:hypothetical protein	1
ata-miR5168-5p	KZM87523	4.5	-1	1	21	655	675	GGGUUGUUGUCUGGUUCAAGG	: ::: ..:::::::.:..	AGUGGAAAUGGACAACAGCUU	Cleavage	cdna chromosome:ASM162521v1:7:17719469:17720302:-1 gene:DCAR_024657 gene_biotype:protein_coding transcript_biotype:protein_coding description:hypothetical protein	1
ata-miR528-3p	KZN02590	4.5	-1	1	21	315	335	CCUGUGCCUGCCUCUUCCAUU	.:::::: : :..::..::::	GAUGGAACAUGUGGGUGCAGG	Cleavage	cdna chromosome:ASM162521v1:3:34860550:34861629:-1 gene:DCAR_011344 gene_biotype:protein_coding transcript_biotype:protein_coding description:hypothetical protein	1
ata-miR528-3p	KZN07043	4.5	-1	1	21	187	207	CCUGUGCCUGCCUCUUCCAUU	..::: : :: :::::::::	GGUGGCAAAGACAGGCACAGC	Translation	cdna chromosome:ASM162521v1:2:37892047:37893396:1 gene:DCAR_007880 gene_biotype:protein_coding transcript_biotype:protein_coding description:hypothetical protein	1
ata-miR528-5p	KZM89519	4.5	-1	1	21	932	952	UGGAAGGGGCAUGCAGAGGAG	: :::: :.:: :..:::.::	CCCCUCAGUAUCCUUCUUUCA	Translation	cdna chromosome:ASM162521v1:6:1520946:1522070:-1 gene:DCAR_023118 gene_biotype:protein_coding transcript_biotype:protein_coding description:hypothetical protein	1
ath-miR157a-3p	KZM97506	4.5	-1	1	21	695	715	GCUCUCUAGCCUUCUGUCAUC	:. : ::::::::::::	CGAGGGAAAAGGCUAGAGAGA	Cleavage	cdna chromosome:ASM162521v1:4:15353219:15354259:1 gene:DCAR_015132 gene_biotype:protein_coding transcript_biotype:protein_coding description:hypothetical protein	1
ath-miR157b-3p	KZM97506	4.5	-1	1	21	695	715	GCUCUCUAGCCUUCUGUCAUC	:. : ::::::::::::	CGAGGGAAAAGGCUAGAGAGA	Cleavage	cdna chromosome:ASM162521v1:4:15353219:15354259:1 gene:DCAR_015132 gene_biotype:protein_coding transcript_biotype:protein_coding description:hypothetical protein	1
ath-miR159a	KZN01014	4.5	-1	1	21	697	717	UUUGGAUUGAAGGGAGCUCUA	.:. ::::::::.::::.	AGGGAAUCCCUUCAGUCCAGU	Cleavage	cdna chromosome:ASM162521v1:3:10809560:10810471:-1 gene:DCAR_009768 gene_biotype:protein_coding transcript_biotype:protein_coding description:hypothetical protein	1
ath-miR159b-3p	KZN01014	4.5	-1	1	21	697	717	UUUGGAUUGAAGGGAGCUCUU	:.:. ::::::::.::::.	AGGGAAUCCCUUCAGUCCAGU	Cleavage	cdna chromosome:ASM162521v1:3:10809560:10810471:-1 gene:DCAR_009768 gene_biotype:protein_coding transcript_biotype:protein_coding description:hypothetical protein	1
ath-miR159c	KZN01014	4.5	-1	1	21	697	717	UUUGGAUUGAAGGGAGCUCCU	:::. ::::::::.::::.	AGGGAAUCCCUUCAGUCCAGU	Cleavage	cdna chromosome:ASM162521v1:3:10809560:10810471:-1 gene:DCAR_009768 gene_biotype:protein_coding transcript_biotype:protein_coding description:hypothetical protein	1
ath-miR167a-3p	KZN07558	4.5	-1	1	21	487	507	GAUCAUGUUCGCAGUUUCACC	: ::::: :: :::..::::	GUUGAAAAUGGGAAUGUGAUA	Translation	cdna chromosome:ASM162521v1:2:41813946:41814464:-1 gene:DCAR_008395 gene_biotype:protein_coding transcript_biotype:protein_coding description:hypothetical protein	1
ath-miR170-5p	KZN04402	4.5	-1	1	21	1120	1140	UAUUGGCCUGGUUCACUCAGA	::: ::::: :::::::	GGGGAGACAACCAAGCCAAUA	Cleavage	cdna chromosome:ASM162521v1:2:10318482:10319684:1 gene:DCAR_005239 gene_biotype:protein_coding transcript_biotype:protein_coding description:hypothetical protein	1
ath-miR171a-5p	KZN04402	4.5	-1	1	21	1120	1140	UAUUGGCCUGGUUCACUCAGA	::: ::::: :::::::	GGGGAGACAACCAAGCCAAUA	Cleavage	cdna chromosome:ASM162521v1:2:10318482:10319684:1 gene:DCAR_005239 gene_biotype:protein_coding transcript_biotype:protein_coding description:hypothetical protein	1
ath-miR171b-3p	KZM89192	4.5	-1	1	21	295	315	UUGAGCCGUGCCAAUAUCACG	: :::: ::::::::::	AGAAAGAUUGUCACGGCUCAA	Translation	cdna chromosome:ASM162521v1:7:34824771:34825857:1 gene:DCAR_026267 gene_biotype:protein_coding transcript_biotype:protein_coding description:hypothetical protein	1
ath-miR171c-3p	KZM89192	4.5	-1	1	21	295	315	UUGAGCCGUGCCAAUAUCACG	: :::: ::::::::::	AGAAAGAUUGUCACGGCUCAA	Translation	cdna chromosome:ASM162521v1:7:34824771:34825857:1 gene:DCAR_026267 gene_biotype:protein_coding transcript_biotype:protein_coding description:hypothetical protein	1
ath-miR173-5p	KZM96345	4.5	-1	1	22	1044	1065	UUCGCUUGCAGAGAGAAAUCAC	::::: :::::: .:.:::	UGGAUUUGCCUCUGCUGGUGAA	Cleavage	cdna chromosome:ASM162521v1:5:40253421:40254587:-1 gene:DCAR_019587 gene_biotype:protein_coding transcript_biotype:protein_coding description:hypothetical protein	1
ath-miR2111a-3p	KZN00654	4.5	-1	1	21	294	314	GUCCUCGGGAUGCGGAUUACC	::::::::: :::. :::	GAGAAUCCGCAUGCCGGCGAC	Cleavage	cdna chromosome:ASM162521v1:3:7270877:7271815:1 gene:DCAR_009408 gene_biotype:protein_coding transcript_biotype:protein_coding description:Transcription factor TCP19 [Source:Projected from Arabidopsis thaliana (AT5G51910) UniProtKB/Swiss-Prot;Acc:Q9LT89]	1
ath-miR3932b-5p	KZN02218	4.5	-1	1	21	572	592	UUUGACGUGCUCGAUCUGCUC	:: :::::: ::.: ::::::	GAACAGAUCAAGUAGGUCAAA	Cleavage	cdna chromosome:ASM162521v1:3:31011638:31012318:1 gene:DCAR_010972 gene_biotype:protein_coding transcript_biotype:protein_coding description:hypothetical protein	1
ath-miR397a	KZM88277	4.5	-1	1	21	531	551	UCAUUGAGUGCAGCGUUGAUG	:....:.::::: :::::.	UUUUGGUGUUGCACACAAUGG	Cleavage	cdna chromosome:ASM162521v1:7:26423800:26425071:1 gene:DCAR_025352 gene_biotype:protein_coding transcript_biotype:protein_coding description:hypothetical protein	1
ath-miR414	KZN07043	4.5	-1	1	21	84	104	UCAUCUUCAUCAUCAUCGUCA	:::.:: ::::: :.:::::	UGAUGAAGAUGAGGGAGAUGC	Cleavage	cdna chromosome:ASM162521v1:2:37892047:37893396:1 gene:DCAR_007880 gene_biotype:protein_coding transcript_biotype:protein_coding description:hypothetical protein	1
ath-miR419	KZN05846	4.5	-1	1	21	693	713	UUAUGAAUGCUGAGGAUGUUG	:::: :::.:: ::::: :	UCACAUGCUCGGCUUUCAUCA	Cleavage	cdna chromosome:ASM162521v1:2:27715713:27717203:-1 gene:DCAR_006683 gene_biotype:protein_coding transcript_biotype:protein_coding description:hypothetical protein	1
ath-miR447a-3p	KZM87523	4.5	-1	1	22	137	158	UUGGGGACGAGAUGUUUUGUUG	: :::::: .: ::::::::	GCAAAAAACAGUUAGUCCCCAA	Cleavage	cdna chromosome:ASM162521v1:7:17719469:17720302:-1 gene:DCAR_024657 gene_biotype:protein_coding transcript_biotype:protein_coding description:hypothetical protein	1
ath-miR447b	KZM87523	4.5	-1	1	22	137	158	UUGGGGACGAGAUGUUUUGUUG	: :::::: .: ::::::::	GCAAAAAACAGUUAGUCCCCAA	Cleavage	cdna chromosome:ASM162521v1:7:17719469:17720302:-1 gene:DCAR_024657 gene_biotype:protein_coding transcript_biotype:protein_coding description:hypothetical protein	1
ath-miR472-3p	KZM85865	4.5	-1	1	22	266	287	UUUUUCCUACUCCGCCCAUACC	:: :::::.:::::::	CGGUGAGGAGGAGUGGGAAAAA	Cleavage	cdna chromosome:ASM162521v1:8:29432984:29434096:1 gene:DCAR_026713 gene_biotype:protein_coding transcript_biotype:protein_coding description:hypothetical protein	1
ath-miR472-5p	KZM87519	4.5	-1	1	21	117	137	AUGGUCGAAGUAGGCAAAAUC	:::: :::..::::::.:	CAUUUCCCCUGUUUCGACUAC	Cleavage	cdna chromosome:ASM162521v1:7:17689195:17690229:-1 gene:DCAR_024653 gene_biotype:protein_coding transcript_biotype:protein_coding description:hypothetical protein	1
ath-miR5637	KZM83458	4.5	-1	1	21	899	919	AAUGCGCAACUCUAUAUUUCC	: .::::::: :::: :::	AUAUGUAUAGAGGUGCGAAUU	Cleavage	cdna chromosome:ASM162521v1:9:32064195:32065310:1 gene:DCAR_031027 gene_biotype:protein_coding transcript_biotype:protein_coding description:hypothetical protein	1
ath-miR5637	KZM83459	4.5	-1	1	21	899	919	AAUGCGCAACUCUAUAUUUCC	: .::::::: :::: :::	AUAUGUAUAGAGGUGCGAAUU	Cleavage	cdna chromosome:ASM162521v1:9:32104425:32105540:1 gene:DCAR_031028 gene_biotype:protein_coding transcript_biotype:protein_coding description:hypothetical protein	1
ath-miR5645a	KZM93295	4.5	-1	1	20	1124	1143	AUUUGAGUCAUGUCGUUAAG	: : ::.:::::. :::::	AUGAUCGGCAUGAUACAAAU	Cleavage	cdna chromosome:ASM162521v1:5:4564486:4565652:1 gene:DCAR_016540 gene_biotype:protein_coding transcript_biotype:protein_coding description:hypothetical protein	1
ath-miR5645b	KZM93295	4.5	-1	1	20	1124	1143	AUUUGAGUCAUGUCGUUAAG	: : ::.:::::. :::::	AUGAUCGGCAUGAUACAAAU	Cleavage	cdna chromosome:ASM162521v1:5:4564486:4565652:1 gene:DCAR_016540 gene_biotype:protein_coding transcript_biotype:protein_coding description:hypothetical protein	1
ath-miR5645d	KZM93295	4.5	-1	1	20	1124	1143	AUUUGAGUCAUGUCGUUAAG	: : ::.:::::. :::::	AUGAUCGGCAUGAUACAAAU	Cleavage	cdna chromosome:ASM162521v1:5:4564486:4565652:1 gene:DCAR_016540 gene_biotype:protein_coding transcript_biotype:protein_coding description:hypothetical protein	1
ath-miR5645e	KZM93295	4.5	-1	1	20	1124	1143	AUUUGAGUCAUGUCGUUAAG	: : ::.:::::. :::::	AUGAUCGGCAUGAUACAAAU	Cleavage	cdna chromosome:ASM162521v1:5:4564486:4565652:1 gene:DCAR_016540 gene_biotype:protein_coding transcript_biotype:protein_coding description:hypothetical protein	1
ath-miR5645f	KZM93295	4.5	-1	1	20	1124	1143	AUUUGAGUCAUGUCGUUAAG	: : ::.:::::. :::::	AUGAUCGGCAUGAUACAAAU	Cleavage	cdna chromosome:ASM162521v1:5:4564486:4565652:1 gene:DCAR_016540 gene_biotype:protein_coding transcript_biotype:protein_coding description:hypothetical protein	1
ath-miR5652	KZM83459	4.5	-1	1	21	428	448	UUGAAUGUGAAUGAAUCGGGC	: .: : :.:::..:::::.:	GGUCUAGUUAUUUGCAUUCGA	Cleavage	cdna chromosome:ASM162521v1:9:32104425:32105540:1 gene:DCAR_031028 gene_biotype:protein_coding transcript_biotype:protein_coding description:hypothetical protein	1
ath-miR5652	KZM83458	4.5	-1	1	21	428	448	UUGAAUGUGAAUGAAUCGGGC	: .: : :.:::..:::::.:	GGUCUAGUUAUUUGCAUUCGA	Cleavage	cdna chromosome:ASM162521v1:9:32064195:32065310:1 gene:DCAR_031027 gene_biotype:protein_coding transcript_biotype:protein_coding description:hypothetical protein	1
ath-miR5653	KZM88277	4.5	-1	1	24	128	151	UGGGUUGAGUUGAGUUGAGUUGGC	:::: ::: :: ::.::::	UGGCCCUCAUCUCCACCCAGCCCA	Translation	cdna chromosome:ASM162521v1:7:26423800:26425071:1 gene:DCAR_025352 gene_biotype:protein_coding transcript_biotype:protein_coding description:hypothetical protein	1
ath-miR777	KZN04402	4.5	-1	1	22	30	51	UACGCAUUGAGUUUCGUUGCUU	::.: :..::::::.::.	UUCAAAUGUAGUUCAAUGUGUG	Cleavage	cdna chromosome:ASM162521v1:2:10318482:10319684:1 gene:DCAR_005239 gene_biotype:protein_coding transcript_biotype:protein_coding description:hypothetical protein	1
ath-miR778	KZM89192	4.5	-1	1	21	387	407	UGGCUUGGUUUAUGUACACCG	::: : ::::: :::::::	AGGUUUUGAUAAAGCAAGCCA	Cleavage	cdna chromosome:ASM162521v1:7:34824771:34825857:1 gene:DCAR_026267 gene_biotype:protein_coding transcript_biotype:protein_coding description:hypothetical protein	1
ath-miR780.1	KZN08360	4.5	-1	1	21	195	215	UCUAGCAGCUGUUGAGCAGGU	: :::.: :...::: :::::	AACUGUUGAGUGGCUUCUAGA	Cleavage	cdna chromosome:ASM162521v1:1:5651853:5652476:-1 gene:DCAR_000906 gene_biotype:protein_coding transcript_biotype:protein_coding description:hypothetical protein	1
ath-miR780.1	KZN08370	4.5	-1	1	21	96	116	UCUAGCAGCUGUUGAGCAGGU	: :: .:::...::: :::::	AACUCUUCAGUGGCUUCUAGA	Cleavage	cdna chromosome:ASM162521v1:1:5735316:5735744:1 gene:DCAR_000916 gene_biotype:protein_coding transcript_biotype:protein_coding description:hypothetical protein	1
ath-miR780.1	KZN08366	4.5	-1	1	21	96	116	UCUAGCAGCUGUUGAGCAGGU	: :: .:::...::: :::::	AACUCUUCAGUGGCUUCUAGA	Cleavage	cdna chromosome:ASM162521v1:1:5692374:5692802:-1 gene:DCAR_000912 gene_biotype:protein_coding transcript_biotype:protein_coding description:hypothetical protein	1
ath-miR780.1	KZN08355	4.5	-1	1	21	132	152	UCUAGCAGCUGUUGAGCAGGU	: :: .:::...::: :::::	AACUCUUCAGUGGCUUCUAGA	Cleavage	cdna chromosome:ASM162521v1:1:5539885:5540349:-1 gene:DCAR_000901 gene_biotype:protein_coding transcript_biotype:protein_coding description:hypothetical protein	1
ath-miR780.1	KZN08356	4.5	-1	1	21	132	152	UCUAGCAGCUGUUGAGCAGGU	: :: .:::...::: :::::	AACUCUUCAGUGGCUUCUAGA	Cleavage	cdna chromosome:ASM162521v1:1:5561910:5562374:-1 gene:DCAR_000902 gene_biotype:protein_coding transcript_biotype:protein_coding description:hypothetical protein	1
ath-miR780.1	KZN08359	4.5	-1	1	21	132	152	UCUAGCAGCUGUUGAGCAGGU	: :: .:::...::: :::::	AACUCUUCAGUGGCUUCUAGA	Cleavage	cdna chromosome:ASM162521v1:1:5618881:5619345:-1 gene:DCAR_000905 gene_biotype:protein_coding transcript_biotype:protein_coding description:hypothetical protein	1
ath-miR780.2	KZN01014	4.5	-1	1	21	857	876	UUCUUCGUGAAUAUCUGGCAU	::::::: :::::.:.:::.	CUGCCAGA-AUUCAUGGAGAG	Cleavage	cdna chromosome:ASM162521v1:3:10809560:10810471:-1 gene:DCAR_009768 gene_biotype:protein_coding transcript_biotype:protein_coding description:hypothetical protein	1
ath-miR831-3p	KZM87518	4.5	-1	1	22	862	883	UGAUCUCUUCGUACUCUUCUUG	: ::::: ::. ::::::.:..	CCAGAAGUGUGGGAAGAGGUUG	Translation	cdna chromosome:ASM162521v1:7:17654510:17655547:-1 gene:DCAR_024652 gene_biotype:protein_coding transcript_biotype:protein_coding description:hypothetical protein	1
ath-miR832-5p	KZN02218	4.5	-1	1	21	76	96	UGCUGGGAUCGGGAAUCGAAA	::::::: .:::::: .:.:	GUUCGAUUGUCGAUCCAGGUA	Cleavage	cdna chromosome:ASM162521v1:3:31011638:31012318:1 gene:DCAR_010972 gene_biotype:protein_coding transcript_biotype:protein_coding description:hypothetical protein	1
ath-miR834	KZN08388	4.5	-1	1	21	137	157	UGGUAGCAGUAGCGGUGGUAA	:.:.::.:::::::. ::..	CUGCUACUGCUACUGUAACUG	Cleavage	cdna chromosome:ASM162521v1:1:5988147:5988557:1 gene:DCAR_000934 gene_biotype:protein_coding transcript_biotype:protein_coding description:hypothetical protein	1
ath-miR834	KZN07558	4.5	-1	1	21	233	253	UGGUAGCAGUAGCGGUGGUAA	:::.:: ::::::: ::::.	UUAUCAGGGCUACUGGUACCG	Cleavage	cdna chromosome:ASM162521v1:2:41813946:41814464:-1 gene:DCAR_008395 gene_biotype:protein_coding transcript_biotype:protein_coding description:hypothetical protein	1
ath-miR841b-5p	KZM91111	4.5	-1	1	21	873	893	UACGAGCCACUGGAAACUGAA	: ::::: :::::::.: :	AACCGUUUCGAGUGGCUUGCA	Cleavage	cdna chromosome:ASM162521v1:6:22272041:22273198:-1 gene:DCAR_021524 gene_biotype:protein_coding transcript_biotype:protein_coding description:hypothetical protein	1
ath-miR842	KZM85865	4.5	-1	1	21	926	947	UCAUGGUCAGAUCCGU-CAUCC	::: :.::.: :::::::::	CUAUGUAUGGGUAUGACCAUGA	Translation	cdna chromosome:ASM162521v1:8:29432984:29434096:1 gene:DCAR_026713 gene_biotype:protein_coding transcript_biotype:protein_coding description:hypothetical protein	1
ath-miR844-5p	KZM89456	4.5	-1	1	21	689	709	UGGUAAGAUUGCUUAUAAGCU	::::.: ::...:.::::..	UGCUUGUCAGUGGUUUUACUG	Cleavage	cdna chromosome:ASM162521v1:6:884976:885983:1 gene:DCAR_023181 gene_biotype:protein_coding transcript_biotype:protein_coding description:hypothetical protein	1
ath-miR848	KZN02590	4.5	-1	1	22	193	214	UGACAUGGGACUGCCUAAGCUA	:: ::: :::::.::::: .:	UACCUUCAGCAGUUCCAUGCUA	Cleavage	cdna chromosome:ASM162521v1:3:34860550:34861629:-1 gene:DCAR_011344 gene_biotype:protein_coding transcript_biotype:protein_coding description:hypothetical protein	1
ath-miR862-3p	KZM87523	4.5	-1	1	21	479	499	AUAUGCUGGAUCUACUUGAAG	::. .::::::::::..: :	AUUUUGGUAGAUCCAGUGUUU	Cleavage	cdna chromosome:ASM162521v1:7:17719469:17720302:-1 gene:DCAR_024657 gene_biotype:protein_coding transcript_biotype:protein_coding description:hypothetical protein	1
bcy-miR529	KZN02590	4.5	-1	1	20	112	131	GAAGAAGAGAGAUGGUAGAG	:: : ::::::: :::::	AUCCAAGAUCUCUCCUCUUC	Cleavage	cdna chromosome:ASM162521v1:3:34860550:34861629:-1 gene:DCAR_011344 gene_biotype:protein_coding transcript_biotype:protein_coding description:hypothetical protein	1
bdi-miR159a-3p	KZN01014	4.5	-1	1	20	698	717	CUUGGAUUGAAGGGAGCUCU	.:. ::::::::.::::.	GGGAAUCCCUUCAGUCCAGU	Cleavage	cdna chromosome:ASM162521v1:3:10809560:10810471:-1 gene:DCAR_009768 gene_biotype:protein_coding transcript_biotype:protein_coding description:hypothetical protein	1
bdi-miR159b-3p.1	KZN01014	4.5	-1	1	21	697	717	UUUGGAUUGAAGGGAGCUCUG	.:. ::::::::.::::.	AGGGAAUCCCUUCAGUCCAGU	Cleavage	cdna chromosome:ASM162521v1:3:10809560:10810471:-1 gene:DCAR_009768 gene_biotype:protein_coding transcript_biotype:protein_coding description:hypothetical protein	1
bdi-miR159c	KZM96345	4.5	-1	1	21	928	948	UUUGGUUUGAAGGGGGCUCUG	.::: ::::::::. :::.	AGGAGACCCCUUCAGUCCAGU	Cleavage	cdna chromosome:ASM162521v1:5:40253421:40254587:-1 gene:DCAR_019587 gene_biotype:protein_coding transcript_biotype:protein_coding description:hypothetical protein	1
bdi-miR159c	KZN02590	4.5	-1	1	21	674	694	UUUGGUUUGAAGGGGGCUCUG	:.:.: ::::::: .::.:	AUGGGUCGCCUUCAACUCAGA	Cleavage	cdna chromosome:ASM162521v1:3:34860550:34861629:-1 gene:DCAR_011344 gene_biotype:protein_coding transcript_biotype:protein_coding description:hypothetical protein	1
bdi-miR166g-5p	KZM98143	4.5	-1	1	21	650	670	UCUGGUUCAAGGUCUCCACAU	:: : :.:...::::.:::::	AUAUUGGGGUUUUGAGCCAGA	Cleavage	cdna chromosome:ASM162521v1:4:21431750:21432511:1 gene:DCAR_014495 gene_biotype:protein_coding transcript_biotype:protein_coding description:hypothetical protein	1
bdi-miR167c-3p	KZM85695	4.5	-1	1	22	84	105	GAUCAUGCUGUGCAGUUUCAUC	:: :.: : :::::::: :.::	GAAGGACCGGCACAGCAAGGUC	Cleavage	cdna chromosome:ASM162521v1:8:27942790:27943494:1 gene:DCAR_026883 gene_biotype:protein_coding transcript_biotype:protein_coding description:hypothetical protein	1
bdi-miR396a-3p	KZM89456	4.5	-1	1	21	374	394	GUUCAAGAAAGUCCUUGGAAA	:: :.::::: :::.::::..	UUGCUAAGGAGUUUUUUGAGU	Translation	cdna chromosome:ASM162521v1:6:884976:885983:1 gene:DCAR_023181 gene_biotype:protein_coding transcript_biotype:protein_coding description:hypothetical protein	1
bdi-miR396b-3p	KZM97506	4.5	-1	1	21	985	1005	GUUCAAGAAAGCCCAUGGAAA	::::: :::: :::: ::.	AGUCCAUCGGCUCUCUUCAAU	Cleavage	cdna chromosome:ASM162521v1:4:15353219:15354259:1 gene:DCAR_015132 gene_biotype:protein_coding transcript_biotype:protein_coding description:hypothetical protein	1
bdi-miR397a	KZM88277	4.5	-1	1	21	531	551	UCAUUGAGUGCAGCGUUGAUG	:....:.::::: :::::.	UUUUGGUGUUGCACACAAUGG	Cleavage	cdna chromosome:ASM162521v1:7:26423800:26425071:1 gene:DCAR_025352 gene_biotype:protein_coding transcript_biotype:protein_coding description:hypothetical protein	1
bdi-miR408-3p	KZN07043	4.5	-1	1	21	614	634	CUGCACUGCCUCUUCCCUGGC	.:: ::::::.:: ::::	AGAGGGCAAGAGGUAGGGCAG	Cleavage	cdna chromosome:ASM162521v1:2:37892047:37893396:1 gene:DCAR_007880 gene_biotype:protein_coding transcript_biotype:protein_coding description:hypothetical protein	1
bdi-miR5049-3p	KZN02590	4.5	-1	1	24	124	147	CAAGUAAUAUGGAUCGGAGGAAGU	: ::.::. ::.::: ::.::::	UCCUCUUCUAAUUCAUCUUGCUUG	Cleavage	cdna chromosome:ASM162521v1:3:34860550:34861629:-1 gene:DCAR_011344 gene_biotype:protein_coding transcript_biotype:protein_coding description:hypothetical protein	1
bdi-miR5059	KZN08388	4.5	-1	1	20	9	28	CGGCCUGGGCAGCACCACCA	: :: :::::::.:.::.:	UCGUUGUGCUGCUCGGGUCU	Cleavage	cdna chromosome:ASM162521v1:1:5988147:5988557:1 gene:DCAR_000934 gene_biotype:protein_coding transcript_biotype:protein_coding description:hypothetical protein	1
bdi-miR5172-5p	KZN08368	4.5	-1	1	21	74	94	CGAGGAGCUAGUAGAUCGGGA	.::: :. :.:.:::.::::	GUCCGCUUCAUUGGCUUCUCG	Cleavage	cdna chromosome:ASM162521v1:1:5706375:5709518:-1 gene:DCAR_000914 gene_biotype:protein_coding transcript_biotype:protein_coding description:hypothetical protein	1
bdi-miR5181e	KZN08368	4.5	-1	1	21	271	291	CGACACUUACUGUGGCUCGGA	:.:::::: ::::::::	GGAGGGCCACAACAAGUGUCG	Translation	cdna chromosome:ASM162521v1:1:5706375:5709518:-1 gene:DCAR_000914 gene_biotype:protein_coding transcript_biotype:protein_coding description:hypothetical protein	1
bdi-miR5181e	KZN08356	4.5	-1	1	21	355	375	CGACACUUACUGUGGCUCGGA	: :::::::: :.:::: :	GGCAAGCCACAGCAGGUGUGG	Cleavage	cdna chromosome:ASM162521v1:1:5561910:5562374:-1 gene:DCAR_000902 gene_biotype:protein_coding transcript_biotype:protein_coding description:hypothetical protein	1
bdi-miR5181e	KZN08355	4.5	-1	1	21	355	375	CGACACUUACUGUGGCUCGGA	: :::::::: :.:::: :	GGCAAGCCACAGCAGGUGUGG	Cleavage	cdna chromosome:ASM162521v1:1:5539885:5540349:-1 gene:DCAR_000901 gene_biotype:protein_coding transcript_biotype:protein_coding description:hypothetical protein	1
bdi-miR5185a-5p	KZM86556	4.5	-1	1	21	399	419	UUCUAGUUCAUUUUUCAAAUC	.::: :.:::::::: : ::	CGUUUCAGAAAUGAACAAUAA	Cleavage	cdna chromosome:ASM162521v1:7:4169388:4170398:1 gene:DCAR_023690 gene_biotype:protein_coding transcript_biotype:protein_coding description:hypothetical protein	1
bdi-miR5185b-5p	KZM86556	4.5	-1	1	21	399	419	UUCUAGUUCAUUUUUCAAAUC	.::: :.:::::::: : ::	CGUUUCAGAAAUGAACAAUAA	Cleavage	cdna chromosome:ASM162521v1:7:4169388:4170398:1 gene:DCAR_023690 gene_biotype:protein_coding transcript_biotype:protein_coding description:hypothetical protein	1
bdi-miR5185c-5p	KZM86556	4.5	-1	1	21	399	419	UUCUAGUUCAUUUUUCAAAUC	.::: :.:::::::: : ::	CGUUUCAGAAAUGAACAAUAA	Cleavage	cdna chromosome:ASM162521v1:7:4169388:4170398:1 gene:DCAR_023690 gene_biotype:protein_coding transcript_biotype:protein_coding description:hypothetical protein	1
bdi-miR5185d-5p	KZM86556	4.5	-1	1	21	399	419	UUCUAGUUCAUUUUUCAAAUC	.::: :.:::::::: : ::	CGUUUCAGAAAUGAACAAUAA	Cleavage	cdna chromosome:ASM162521v1:7:4169388:4170398:1 gene:DCAR_023690 gene_biotype:protein_coding transcript_biotype:protein_coding description:hypothetical protein	1
bdi-miR5185e-5p	KZM86556	4.5	-1	1	21	399	419	UUCUAGUUCAUUUUUCAAAUC	.::: :.:::::::: : ::	CGUUUCAGAAAUGAACAAUAA	Cleavage	cdna chromosome:ASM162521v1:7:4169388:4170398:1 gene:DCAR_023690 gene_biotype:protein_coding transcript_biotype:protein_coding description:hypothetical protein	1
bdi-miR5185f-5p	KZM86556	4.5	-1	1	21	399	419	UUCUAGUUCAUUUUUCAAAUC	.::: :.:::::::: : ::	CGUUUCAGAAAUGAACAAUAA	Cleavage	cdna chromosome:ASM162521v1:7:4169388:4170398:1 gene:DCAR_023690 gene_biotype:protein_coding transcript_biotype:protein_coding description:hypothetical protein	1
bdi-miR5185g-5p	KZM86556	4.5	-1	1	21	399	419	UUCUAGUUCAUUUUUCAAAUC	.::: :.:::::::: : ::	CGUUUCAGAAAUGAACAAUAA	Cleavage	cdna chromosome:ASM162521v1:7:4169388:4170398:1 gene:DCAR_023690 gene_biotype:protein_coding transcript_biotype:protein_coding description:hypothetical protein	1
bdi-miR5185h-5p	KZM86556	4.5	-1	1	21	399	419	UUCUAGUUCAUUUUUCAAAUC	.::: :.:::::::: : ::	CGUUUCAGAAAUGAACAAUAA	Cleavage	cdna chromosome:ASM162521v1:7:4169388:4170398:1 gene:DCAR_023690 gene_biotype:protein_coding transcript_biotype:protein_coding description:hypothetical protein	1
bdi-miR5185i-5p	KZM86556	4.5	-1	1	21	399	419	UUCUAGUUCAUUUUUCAAAUC	.::: :.:::::::: : ::	CGUUUCAGAAAUGAACAAUAA	Cleavage	cdna chromosome:ASM162521v1:7:4169388:4170398:1 gene:DCAR_023690 gene_biotype:protein_coding transcript_biotype:protein_coding description:hypothetical protein	1
bdi-miR5185j-5p	KZM86556	4.5	-1	1	21	399	419	UUCUAGUUCAUUUUUCAAAUC	.::: :.:::::::: : ::	CGUUUCAGAAAUGAACAAUAA	Cleavage	cdna chromosome:ASM162521v1:7:4169388:4170398:1 gene:DCAR_023690 gene_biotype:protein_coding transcript_biotype:protein_coding description:hypothetical protein	1
bdi-miR5185k-5p	KZM86556	4.5	-1	1	21	399	419	UUCUAGUUCAUUUUUCAAAUC	.::: :.:::::::: : ::	CGUUUCAGAAAUGAACAAUAA	Cleavage	cdna chromosome:ASM162521v1:7:4169388:4170398:1 gene:DCAR_023690 gene_biotype:protein_coding transcript_biotype:protein_coding description:hypothetical protein	1
bdi-miR528-3p	KZN02590	4.5	-1	1	21	315	335	CCUGUGCCUGCCUCUUCCAUU	.:::::: : :..::..::::	GAUGGAACAUGUGGGUGCAGG	Cleavage	cdna chromosome:ASM162521v1:3:34860550:34861629:-1 gene:DCAR_011344 gene_biotype:protein_coding transcript_biotype:protein_coding description:hypothetical protein	1
bdi-miR528-3p	KZN07043	4.5	-1	1	21	187	207	CCUGUGCCUGCCUCUUCCAUU	..::: : :: :::::::::	GGUGGCAAAGACAGGCACAGC	Translation	cdna chromosome:ASM162521v1:2:37892047:37893396:1 gene:DCAR_007880 gene_biotype:protein_coding transcript_biotype:protein_coding description:hypothetical protein	1
bdi-miR528-5p	KZM89519	4.5	-1	1	21	932	952	UGGAAGGGGCAUGCAGAGGAG	: :::: :.:: :..:::.::	CCCCUCAGUAUCCUUCUUUCA	Translation	cdna chromosome:ASM162521v1:6:1520946:1522070:-1 gene:DCAR_023118 gene_biotype:protein_coding transcript_biotype:protein_coding description:hypothetical protein	1
bdi-miR531	KZM99649	4.5	-1	1	24	238	261	GAUGCUCGCCGGAGCAGCGUGCUG	:. ::::::: ::::::: .:::	CGCCACGCUGAGCCGGCGAUUAUC	Cleavage	cdna chromosome:ASM162521v1:4:33747584:33748129:1 gene:DCAR_012989 gene_biotype:protein_coding transcript_biotype:protein_coding description:hypothetical protein	1
bdi-miR531	KZN07558	4.5	-1	1	24	214	237	GAUGCUCGCCGGAGCAGCGUGCUG	:. :.::::: ::::::: .:::	CGCCGCGCUGAGCCGGCGAUUAUC	Cleavage	cdna chromosome:ASM162521v1:2:41813946:41814464:-1 gene:DCAR_008395 gene_biotype:protein_coding transcript_biotype:protein_coding description:hypothetical protein	1
bdi-miR7717c-5p	KZM89456	4.5	-1	1	24	183	205	UUGCUAUUUCUUGGGCGACUGAGA	.::: :..::::::::.:..:	GGGUAGU-GUUCAAGAAAUGGUGA	Cleavage	cdna chromosome:ASM162521v1:6:884976:885983:1 gene:DCAR_023181 gene_biotype:protein_coding transcript_biotype:protein_coding description:hypothetical protein	1
bdi-miR7727-5p	KZN06062	4.5	-1	1	24	149	172	UGAUUAGUUUCAGUUGGUCUGGGC	::. ::.:::::.::. ::	UGGAUGAUAAAUUGAAAUUAGGCA	Cleavage	cdna chromosome:ASM162521v1:2:29841560:29842471:-1 gene:DCAR_006899 gene_biotype:protein_coding transcript_biotype:protein_coding description:Transcription factor TCP9 [Source:Projected from Arabidopsis thaliana (AT2G45680) UniProtKB/Swiss-Prot;Acc:O64647]	1
bdi-miR7728-5p	KZM89456	4.5	-1	1	21	807	826	UGCUCGGAUUGAGUGUAUUUU	::.: . :::::::.:::::	CAAGU-UUCUCAAUCUGAGCA	Cleavage	cdna chromosome:ASM162521v1:6:884976:885983:1 gene:DCAR_023181 gene_biotype:protein_coding transcript_biotype:protein_coding description:hypothetical protein	1
bdi-miR7729a-3p	KZN04402	4.5	-1	1	24	442	465	AGCAAUGGUGGUGGUUUGGAGGAG	: ::.:..:::.:: ::::	GAAGCCGAAGCUGCCAUCAGUGCU	Cleavage	cdna chromosome:ASM162521v1:2:10318482:10319684:1 gene:DCAR_005239 gene_biotype:protein_coding transcript_biotype:protein_coding description:hypothetical protein	1
bdi-miR7729b-3p	KZN04402	4.5	-1	1	24	442	465	AGCAAUGGUGGUGGUUUGGAGGAG	: ::.:..:::.:: ::::	GAAGCCGAAGCUGCCAUCAGUGCU	Cleavage	cdna chromosome:ASM162521v1:2:10318482:10319684:1 gene:DCAR_005239 gene_biotype:protein_coding transcript_biotype:protein_coding description:hypothetical protein	1
bdi-miR7732-3p	KZN04402	4.5	-1	1	21	677	697	GAUCGAGAUCGUGGAGGAACC	: :: ::.:.:.::::::	AUUACCAACAUGGUUUCGAUC	Cleavage	cdna chromosome:ASM162521v1:2:10318482:10319684:1 gene:DCAR_005239 gene_biotype:protein_coding transcript_biotype:protein_coding description:hypothetical protein	1
bdi-miR7751-5p	KZN08356	4.5	-1	1	24	244	267	AUCUUCCUCGUGGACAAGCGGUAG	:: :::.::: :::: :::	GCUGAGCCUGUUCACCAGGAUGAU	Cleavage	cdna chromosome:ASM162521v1:1:5561910:5562374:-1 gene:DCAR_000902 gene_biotype:protein_coding transcript_biotype:protein_coding description:hypothetical protein	1
bdi-miR7751-5p	KZN08355	4.5	-1	1	24	244	267	AUCUUCCUCGUGGACAAGCGGUAG	:: :::.::: :::: :::	GCUGAGCCUGUUCACCAGGAUGAU	Cleavage	cdna chromosome:ASM162521v1:1:5539885:5540349:-1 gene:DCAR_000901 gene_biotype:protein_coding transcript_biotype:protein_coding description:hypothetical protein	1
bdi-miR7753-3p	KZM89456	4.5	-1	1	21	89	109	UGAGCAAGGGAGAAGACAUGG	:: :::::.: :::::.:	UUUUGCCUUCUUCGUUGCUUA	Cleavage	cdna chromosome:ASM162521v1:6:884976:885983:1 gene:DCAR_023181 gene_biotype:protein_coding transcript_biotype:protein_coding description:hypothetical protein	1
bdi-miR7753-5p	KZM91355	4.5	-1	1	21	9	29	AUGUCUUCUUCCUUGCUCAUC	:: :::.:: :.::.:::.::	GAAGAGUAACGGAGGAGAUAU	Cleavage	cdna chromosome:ASM162521v1:6:24457369:24458289:1 gene:DCAR_021280 gene_biotype:protein_coding transcript_biotype:protein_coding description:hypothetical protein	1
bdi-miR7753-5p	KZM89456	4.5	-1	1	21	650	670	AUGUCUUCUUCCUUGCUCAUC	: :.::::::::::. :::	AAAGGGCAAGGAAGAGAACAC	Cleavage	cdna chromosome:ASM162521v1:6:884976:885983:1 gene:DCAR_023181 gene_biotype:protein_coding transcript_biotype:protein_coding description:hypothetical protein	1
bdi-miR7753-5p	KZN02590	4.5	-1	1	21	773	793	AUGUCUUCUUCCUUGCUCAUC	::::::::.:: .::::	AGAGAGCAAGGGAGCGGACAA	Cleavage	cdna chromosome:ASM162521v1:3:34860550:34861629:-1 gene:DCAR_011344 gene_biotype:protein_coding transcript_biotype:protein_coding description:hypothetical protein	1
bdi-miR7757-5p.2	KZM87518	4.5	-1	1	21	591	610	CUUCCAUAUCAAAUCAUCUCU	::: :: :::::::::: :::	AGA-AUCAUUUGAUAUGCAAG	Cleavage	cdna chromosome:ASM162521v1:7:17654510:17655547:-1 gene:DCAR_024652 gene_biotype:protein_coding transcript_biotype:protein_coding description:hypothetical protein	1
bdi-miR7757-5p.2	KZM87519	4.5	-1	1	21	590	610	CUUCCAUAUCAAAUCAUCUCU	:: :::::::::: :::	CCGAAUCAUUUGAUAUGCAAG	Cleavage	cdna chromosome:ASM162521v1:7:17689195:17690229:-1 gene:DCAR_024653 gene_biotype:protein_coding transcript_biotype:protein_coding description:hypothetical protein	1
bdi-miR7769-3p	KZN05846	4.5	-1	1	21	101	121	UGUCAUGUUGGCACUGAUGGG	::: :: :.:::.::::::	ACCACCAUAGUCAAUAUGACA	Cleavage	cdna chromosome:ASM162521v1:2:27715713:27717203:-1 gene:DCAR_006683 gene_biotype:protein_coding transcript_biotype:protein_coding description:hypothetical protein	1
bdi-miR9482	KZN08368	4.5	-1	1	21	5	25	CCUUUGGGGAAGAAGGGAAAC	: ..:::::::..::.::	CAUAUUCUUCUUCUUCAGAGC	Cleavage	cdna chromosome:ASM162521v1:1:5706375:5709518:-1 gene:DCAR_000914 gene_biotype:protein_coding transcript_biotype:protein_coding description:hypothetical protein	1
bdi-miR9487	KZM85695	4.5	-1	1	21	627	647	CCUUGUUCGAUUGCAAGAUGA	:.::::: ::::. ::::::	UUAUCUUCCAAUUUCACAAGG	Cleavage	cdna chromosome:ASM162521v1:8:27942790:27943494:1 gene:DCAR_026883 gene_biotype:protein_coding transcript_biotype:protein_coding description:hypothetical protein	1
bdi-miR9496	KZN08363	4.5	-1	1	22	435	456	CUGGUUGGGCUUAGAUGGGUCC	:: .. ::::::: :::::::	AGAGUUCUCUAAGCACAACCAG	Cleavage	cdna chromosome:ASM162521v1:1:5666478:5666948:-1 gene:DCAR_000909 gene_biotype:protein_coding transcript_biotype:protein_coding description:hypothetical protein	1
bgy-miR529	KZN02590	4.5	-1	1	20	112	131	GAAGAAGAGAGAUGGUAGAG	:: : ::::::: :::::	AUCCAAGAUCUCUCCUCUUC	Cleavage	cdna chromosome:ASM162521v1:3:34860550:34861629:-1 gene:DCAR_011344 gene_biotype:protein_coding transcript_biotype:protein_coding description:hypothetical protein	1
bna-miR159	KZN01014	4.5	-1	1	21	697	717	UUUGGAUUGAAGGGAGCUCUA	.:. ::::::::.::::.	AGGGAAUCCCUUCAGUCCAGU	Cleavage	cdna chromosome:ASM162521v1:3:10809560:10810471:-1 gene:DCAR_009768 gene_biotype:protein_coding transcript_biotype:protein_coding description:hypothetical protein	1
bna-miR171a	KZM89192	4.5	-1	1	21	295	315	UUGAGCCGUGCCAAUAUCACG	: :::: ::::::::::	AGAAAGAUUGUCACGGCUCAA	Translation	cdna chromosome:ASM162521v1:7:34824771:34825857:1 gene:DCAR_026267 gene_biotype:protein_coding transcript_biotype:protein_coding description:hypothetical protein	1
bna-miR171b	KZM89192	4.5	-1	1	21	295	315	UUGAGCCGUGCCAAUAUCACG	: :::: ::::::::::	AGAAAGAUUGUCACGGCUCAA	Translation	cdna chromosome:ASM162521v1:7:34824771:34825857:1 gene:DCAR_026267 gene_biotype:protein_coding transcript_biotype:protein_coding description:hypothetical protein	1
bna-miR171c	KZM89192	4.5	-1	1	21	295	315	UUGAGCCGUGCCAAUAUCACG	: :::: ::::::::::	AGAAAGAUUGUCACGGCUCAA	Translation	cdna chromosome:ASM162521v1:7:34824771:34825857:1 gene:DCAR_026267 gene_biotype:protein_coding transcript_biotype:protein_coding description:hypothetical protein	1
bna-miR171d	KZM89192	4.5	-1	1	21	295	315	UUGAGCCGUGCCAAUAUCACG	: :::: ::::::::::	AGAAAGAUUGUCACGGCUCAA	Translation	cdna chromosome:ASM162521v1:7:34824771:34825857:1 gene:DCAR_026267 gene_biotype:protein_coding transcript_biotype:protein_coding description:hypothetical protein	1
bna-miR171e	KZM89192	4.5	-1	1	21	295	315	UUGAGCCGUGCCAAUAUCACG	: :::: ::::::::::	AGAAAGAUUGUCACGGCUCAA	Translation	cdna chromosome:ASM162521v1:7:34824771:34825857:1 gene:DCAR_026267 gene_biotype:protein_coding transcript_biotype:protein_coding description:hypothetical protein	1
bna-miR2111a-3p	KZN00654	4.5	-1	1	21	294	314	GUCCUCGGGAUGCGGAUUACC	::::::::: :::. :::	GAGAAUCCGCAUGCCGGCGAC	Cleavage	cdna chromosome:ASM162521v1:3:7270877:7271815:1 gene:DCAR_009408 gene_biotype:protein_coding transcript_biotype:protein_coding description:Transcription factor TCP19 [Source:Projected from Arabidopsis thaliana (AT5G51910) UniProtKB/Swiss-Prot;Acc:Q9LT89]	1
bna-miR397a	KZM88277	4.5	-1	1	22	530	551	UCAUUGAGUGCAGCGUUGAUGU	:....:.::::: :::::.	CUUUUGGUGUUGCACACAAUGG	Cleavage	cdna chromosome:ASM162521v1:7:26423800:26425071:1 gene:DCAR_025352 gene_biotype:protein_coding transcript_biotype:protein_coding description:hypothetical protein	1
bna-miR397b	KZM88277	4.5	-1	1	22	530	551	UCAUUGAGUGCAGCGUUGAUGU	:....:.::::: :::::.	CUUUUGGUGUUGCACACAAUGG	Cleavage	cdna chromosome:ASM162521v1:7:26423800:26425071:1 gene:DCAR_025352 gene_biotype:protein_coding transcript_biotype:protein_coding description:hypothetical protein	1
bol-miR171a	KZM89192	4.5	-1	1	21	295	315	UUGAGCCGUGCCAAUAUCACG	: :::: ::::::::::	AGAAAGAUUGUCACGGCUCAA	Translation	cdna chromosome:ASM162521v1:7:34824771:34825857:1 gene:DCAR_026267 gene_biotype:protein_coding transcript_biotype:protein_coding description:hypothetical protein	1
bra-miR159a	KZN01014	4.5	-1	1	21	697	717	UUUGGAUUGAAGGGAGCUCUA	.:. ::::::::.::::.	AGGGAAUCCCUUCAGUCCAGU	Cleavage	cdna chromosome:ASM162521v1:3:10809560:10810471:-1 gene:DCAR_009768 gene_biotype:protein_coding transcript_biotype:protein_coding description:hypothetical protein	1
bra-miR171a	KZM89192	4.5	-1	1	21	295	315	UUGAGCCGUGCCAAUAUCACG	: :::: ::::::::::	AGAAAGAUUGUCACGGCUCAA	Translation	cdna chromosome:ASM162521v1:7:34824771:34825857:1 gene:DCAR_026267 gene_biotype:protein_coding transcript_biotype:protein_coding description:hypothetical protein	1
bra-miR171b	KZM89192	4.5	-1	1	21	295	315	UUGAGCCGUGCCAAUAUCACG	: :::: ::::::::::	AGAAAGAUUGUCACGGCUCAA	Translation	cdna chromosome:ASM162521v1:7:34824771:34825857:1 gene:DCAR_026267 gene_biotype:protein_coding transcript_biotype:protein_coding description:hypothetical protein	1
bra-miR171c	KZM89192	4.5	-1	1	21	295	315	UUGAGCCGUGCCAAUAUCACG	: :::: ::::::::::	AGAAAGAUUGUCACGGCUCAA	Translation	cdna chromosome:ASM162521v1:7:34824771:34825857:1 gene:DCAR_026267 gene_biotype:protein_coding transcript_biotype:protein_coding description:hypothetical protein	1
bra-miR171d	KZM89192	4.5	-1	1	21	295	315	UUGAGCCGUGCCAAUAUCACG	: :::: ::::::::::	AGAAAGAUUGUCACGGCUCAA	Translation	cdna chromosome:ASM162521v1:7:34824771:34825857:1 gene:DCAR_026267 gene_biotype:protein_coding transcript_biotype:protein_coding description:hypothetical protein	1
bra-miR2111a-3p	KZN00654	4.5	-1	1	21	294	314	GUCCUCGGGAUGCGGAUUACC	::::::::: :::. :::	GAGAAUCCGCAUGCCGGCGAC	Cleavage	cdna chromosome:ASM162521v1:3:7270877:7271815:1 gene:DCAR_009408 gene_biotype:protein_coding transcript_biotype:protein_coding description:Transcription factor TCP19 [Source:Projected from Arabidopsis thaliana (AT5G51910) UniProtKB/Swiss-Prot;Acc:Q9LT89]	1
bra-miR408-3p	KZN09938	4.5	-1	1	21	183	203	UGCUUGUUCCCUGUCUCUCUC	:::::: .:::: :::::.	AAGAGAGUUAGGGCACAAGUC	Cleavage	cdna chromosome:ASM162521v1:1:30991300:30992043:1 gene:DCAR_002594 gene_biotype:protein_coding transcript_biotype:protein_coding description:hypothetical protein	1
bra-miR9562-3p	KZM97506	4.5	-1	1	21	282	302	UUAUUCACAACUGCAUAAUUC	.:: : :.::::::::. ::	UGAUCAGGUAGUUGUGAGAAA	Cleavage	cdna chromosome:ASM162521v1:4:15353219:15354259:1 gene:DCAR_015132 gene_biotype:protein_coding transcript_biotype:protein_coding description:hypothetical protein	1
cca-miR6110-5p	KZM88277	4.5	-1	1	24	553	576	AUCUUGUAACAUUUGAUGAUGUGG	..::. :::::::::::. ::	GGGUAUUCGCAAAUGUUACAGAAU	Cleavage	cdna chromosome:ASM162521v1:7:26423800:26425071:1 gene:DCAR_025352 gene_biotype:protein_coding transcript_biotype:protein_coding description:hypothetical protein	1
cca-miR6114-3p	KZN09938	4.5	-1	1	21	65	85	UCACGUCCAUUGUCCCUUUCA	:: ::::::.: : :::::	CCAACGGGACAGUCGCCGUGA	Cleavage	cdna chromosome:ASM162521v1:1:30991300:30992043:1 gene:DCAR_002594 gene_biotype:protein_coding transcript_biotype:protein_coding description:hypothetical protein	1
cca-miR6114-3p	KZN07556	4.5	-1	1	21	417	437	UCACGUCCAUUGUCCCUUUCA	:..: :.:::::::: ::.	GCAGGGUGGCAAUGGACUUGG	Cleavage	cdna chromosome:ASM162521v1:2:41806948:41807496:-1 gene:DCAR_008393 gene_biotype:protein_coding transcript_biotype:protein_coding description:hypothetical protein	1
cca-miR6114-3p	KZN07555	4.5	-1	1	21	417	437	UCACGUCCAUUGUCCCUUUCA	:..: :.:::::::: ::.	GCAGGGUGGCAAUGGACUUGG	Cleavage	cdna chromosome:ASM162521v1:2:41800930:41801478:-1 gene:DCAR_008392 gene_biotype:protein_coding transcript_biotype:protein_coding description:hypothetical protein	1
cca-miR6114-3p	KZN07554	4.5	-1	1	21	417	437	UCACGUCCAUUGUCCCUUUCA	:..: :.:::::::: ::.	GCAGGGUGGCAAUGGACUUGG	Cleavage	cdna chromosome:ASM162521v1:2:41795789:41796337:-1 gene:DCAR_008391 gene_biotype:protein_coding transcript_biotype:protein_coding description:hypothetical protein	1
cme-miR159a	KZN01014	4.5	-1	1	21	697	717	UUUGGAUUGAAGGGAGCUCUA	.:. ::::::::.::::.	AGGGAAUCCCUUCAGUCCAGU	Cleavage	cdna chromosome:ASM162521v1:3:10809560:10810471:-1 gene:DCAR_009768 gene_biotype:protein_coding transcript_biotype:protein_coding description:hypothetical protein	1
cme-miR159b	KZM91355	4.5	-1	1	21	700	720	AUUGGAUUGAAGGGAGCUCCU	:::. :::::::.::::.:	AGGGAACCCCUUCAGUCCAGU	Cleavage	cdna chromosome:ASM162521v1:6:24457369:24458289:1 gene:DCAR_021280 gene_biotype:protein_coding transcript_biotype:protein_coding description:hypothetical protein	1
cme-miR171b	KZM89192	4.5	-1	1	21	295	315	UUGAGCCGUGCCAAUAUCACG	: :::: ::::::::::	AGAAAGAUUGUCACGGCUCAA	Translation	cdna chromosome:ASM162521v1:7:34824771:34825857:1 gene:DCAR_026267 gene_biotype:protein_coding transcript_biotype:protein_coding description:hypothetical protein	1
cme-miR171d	KZM89192	4.5	-1	1	21	295	315	UUGAGCCGUGCCAAUAUCACG	: :::: ::::::::::	AGAAAGAUUGUCACGGCUCAA	Translation	cdna chromosome:ASM162521v1:7:34824771:34825857:1 gene:DCAR_026267 gene_biotype:protein_coding transcript_biotype:protein_coding description:hypothetical protein	1
cme-miR171h	KZM88362	4.5	-1	1	21	394	414	UGAUUGAGCCGCGUCAAUAUC	:. .:: :.:: :::::::::	GGAGUUAAUGCUGCUCAAUCA	Translation	cdna chromosome:ASM162521v1:7:27208287:27209231:1 gene:DCAR_025437 gene_biotype:protein_coding transcript_biotype:protein_coding description:hypothetical protein	1
cme-miR172f	KZM85695	4.5	-1	1	21	24	44	UGAAUCUUGAUGAUGCCGCAC	::: :::::::.::. ::	CGGCGCCAUCAUCGAGGCUCC	Cleavage	cdna chromosome:ASM162521v1:8:27942790:27943494:1 gene:DCAR_026883 gene_biotype:protein_coding transcript_biotype:protein_coding description:hypothetical protein	1
cme-miR397	KZM88277	4.5	-1	1	21	531	551	UCAUUGAGUGCAGCGUUGAUG	:....:.::::: :::::.	UUUUGGUGUUGCACACAAUGG	Cleavage	cdna chromosome:ASM162521v1:7:26423800:26425071:1 gene:DCAR_025352 gene_biotype:protein_coding transcript_biotype:protein_coding description:hypothetical protein	1
cpa-miR159a	KZN01014	4.5	-1	1	21	697	717	UUUGGAUUGAAGGGAGCUCUA	.:. ::::::::.::::.	AGGGAAUCCCUUCAGUCCAGU	Cleavage	cdna chromosome:ASM162521v1:3:10809560:10810471:-1 gene:DCAR_009768 gene_biotype:protein_coding transcript_biotype:protein_coding description:hypothetical protein	1
cpa-miR159b	KZN01014	4.5	-1	1	20	698	717	CUUGGAUUGAAGGGAGCUCC	::. ::::::::.::::.	GGGAAUCCCUUCAGUCCAGU	Cleavage	cdna chromosome:ASM162521v1:3:10809560:10810471:-1 gene:DCAR_009768 gene_biotype:protein_coding transcript_biotype:protein_coding description:hypothetical protein	1
cpa-miR166e	KZM98143	4.5	-1	1	19	617	635	GGACCAGGCUUCAUUCCCC	::: ::.:::.:::::.	CUGGACUGGAGCUUGGUCU	Cleavage	cdna chromosome:ASM162521v1:4:21431750:21432511:1 gene:DCAR_014495 gene_biotype:protein_coding transcript_biotype:protein_coding description:hypothetical protein	1
cpa-miR408	KZN07043	4.5	-1	1	21	614	634	CUGCACUGCCUCUUCCCUGGC	.:: ::::::.:: ::::	AGAGGGCAAGAGGUAGGGCAG	Cleavage	cdna chromosome:ASM162521v1:2:37892047:37893396:1 gene:DCAR_007880 gene_biotype:protein_coding transcript_biotype:protein_coding description:hypothetical protein	1
cpa-miR535	KZM84511	4.5	-1	1	21	478	498	UGACAACGAGAGAGAGCACGC	: :: :::.:::::::..	GGAUUCUAUCUUUCGUUGUUG	Cleavage	cdna chromosome:ASM162521v1:8:15529723:15530289:1 gene:DCAR_028067 gene_biotype:protein_coding transcript_biotype:protein_coding description:hypothetical protein	1
cpa-miR8139a	KZM85695	4.5	-1	1	24	471	494	UCCUGGCUGAGGACGGGUGUUGAA	::::: :.::.::::::	GACCCGACCCGACUUCGGCCAGGU	Cleavage	cdna chromosome:ASM162521v1:8:27942790:27943494:1 gene:DCAR_026883 gene_biotype:protein_coding transcript_biotype:protein_coding description:hypothetical protein	1
cpa-miR8139b	KZM85695	4.5	-1	1	24	471	494	UCCUGGCUGAGGACGGGUGUUGAA	::::: :.::.::::::	GACCCGACCCGACUUCGGCCAGGU	Cleavage	cdna chromosome:ASM162521v1:8:27942790:27943494:1 gene:DCAR_026883 gene_biotype:protein_coding transcript_biotype:protein_coding description:hypothetical protein	1
cpa-miR8139c	KZM85695	4.5	-1	1	24	471	494	UCCUGGCUGAGGACGGGUGUUGAA	::::: :.::.::::::	GACCCGACCCGACUUCGGCCAGGU	Cleavage	cdna chromosome:ASM162521v1:8:27942790:27943494:1 gene:DCAR_026883 gene_biotype:protein_coding transcript_biotype:protein_coding description:hypothetical protein	1
cpa-miR8139d	KZM85695	4.5	-1	1	24	471	494	UCCUGGCUGAGGACGGGUGUUGAA	::::: :.::.::::::	GACCCGACCCGACUUCGGCCAGGU	Cleavage	cdna chromosome:ASM162521v1:8:27942790:27943494:1 gene:DCAR_026883 gene_biotype:protein_coding transcript_biotype:protein_coding description:hypothetical protein	1
cpa-miR8139e	KZM85695	4.5	-1	1	24	471	494	UCCUGGCUGAGGACGGGUGUUGAA	::::: :.::.::::::	GACCCGACCCGACUUCGGCCAGGU	Cleavage	cdna chromosome:ASM162521v1:8:27942790:27943494:1 gene:DCAR_026883 gene_biotype:protein_coding transcript_biotype:protein_coding description:hypothetical protein	1
cre-miR1167	KZM83458	4.5	-1	1	20	946	965	GGGGUGUGAUGAUUUGAAAC	:: ..:::: :::.::.::	UUUAUGAAUCUUCAUACUCC	Translation	cdna chromosome:ASM162521v1:9:32064195:32065310:1 gene:DCAR_031027 gene_biotype:protein_coding transcript_biotype:protein_coding description:hypothetical protein	1
cre-miR1167	KZM83459	4.5	-1	1	20	946	965	GGGGUGUGAUGAUUUGAAAC	:: ..:::: :::.::.::	UUUAUGAAUCUUCAUACUCC	Translation	cdna chromosome:ASM162521v1:9:32104425:32105540:1 gene:DCAR_031028 gene_biotype:protein_coding transcript_biotype:protein_coding description:hypothetical protein	1
cre-miR906-3p	KZN09938	4.5	-1	1	21	612	632	UCCGAUAAAGCUUCCCCCUGC	:::::::::::::: . :::	GCAGGGGGAAGCUUCGGCGGC	Cleavage	cdna chromosome:ASM162521v1:1:30991300:30992043:1 gene:DCAR_002594 gene_biotype:protein_coding transcript_biotype:protein_coding description:hypothetical protein	1
cre-miR908.2	KZM84511	4.5	-1	1	22	151	172	UGACGCGUUUGAUAGCAGGAUC	:: ::::: ::::.:::: ::	GAACCUGCAAUCAGACGCCACA	Cleavage	cdna chromosome:ASM162521v1:8:15529723:15530289:1 gene:DCAR_028067 gene_biotype:protein_coding transcript_biotype:protein_coding description:hypothetical protein	1
csi-miR159	KZN01014	4.5	-1	1	21	697	717	UUUGGAUUGAAGGGAGCUCUA	.:. ::::::::.::::.	AGGGAAUCCCUUCAGUCCAGU	Cleavage	cdna chromosome:ASM162521v1:3:10809560:10810471:-1 gene:DCAR_009768 gene_biotype:protein_coding transcript_biotype:protein_coding description:hypothetical protein	1
csi-miR3946	KZN04402	4.5	-1	1	24	718	741	UUGUAGAGAAAGAGAAGAGAGCAC	.:::: :::::: :: :::	CAAGAUUCUUGUCUUUCGCUUCAA	Cleavage	cdna chromosome:ASM162521v1:2:10318482:10319684:1 gene:DCAR_005239 gene_biotype:protein_coding transcript_biotype:protein_coding description:hypothetical protein	1
csi-miR397	KZM88277	4.5	-1	1	21	531	551	UCAUUGAGUGCAGCGUUGAUG	:....:.::::: :::::.	UUUUGGUGUUGCACACAAUGG	Cleavage	cdna chromosome:ASM162521v1:7:26423800:26425071:1 gene:DCAR_025352 gene_biotype:protein_coding transcript_biotype:protein_coding description:hypothetical protein	1
csi-miR482c	KZM96345	4.5	-1	1	22	41	62	UUCCCUAGUCCCCCUAUUCCUA	: :: ::::::: .:: ::::	CAAGAUUAGGGGGUUUAAGGAA	Cleavage	cdna chromosome:ASM162521v1:5:40253421:40254587:-1 gene:DCAR_019587 gene_biotype:protein_coding transcript_biotype:protein_coding description:hypothetical protein	1
csi-miR530b	KZM88277	4.5	-1	1	21	1048	1068	UGCAUUUGCACCUGCAUCUUG	::::. : :: :::::::::.	CAAGGCGGAGAUGCAAAUGCG	Translation	cdna chromosome:ASM162521v1:7:26423800:26425071:1 gene:DCAR_025352 gene_biotype:protein_coding transcript_biotype:protein_coding description:hypothetical protein	1
ddi-miR-7095-5p	KZN07556	4.5	-1	1	21	529	549	UUCCAUUUUUAACAGAUACAA	::::.::::. :.::: ::	GAGUAUUUGUUGCAGAUGUAA	Cleavage	cdna chromosome:ASM162521v1:2:41806948:41807496:-1 gene:DCAR_008393 gene_biotype:protein_coding transcript_biotype:protein_coding description:hypothetical protein	1
ddi-miR-7095-5p	KZN07554	4.5	-1	1	21	529	549	UUCCAUUUUUAACAGAUACAA	::::.::::. :.::: ::	GAGUAUUUGUUGCAGAUGUAA	Cleavage	cdna chromosome:ASM162521v1:2:41795789:41796337:-1 gene:DCAR_008391 gene_biotype:protein_coding transcript_biotype:protein_coding description:hypothetical protein	1
ddi-miR-7095-5p	KZN07555	4.5	-1	1	21	529	549	UUCCAUUUUUAACAGAUACAA	::::.::::. :.::: ::	GAGUAUUUGUUGCAGAUGUAA	Cleavage	cdna chromosome:ASM162521v1:2:41800930:41801478:-1 gene:DCAR_008392 gene_biotype:protein_coding transcript_biotype:protein_coding description:hypothetical protein	1
dpr-miR408	KZN07043	4.5	-1	1	21	614	634	CUGCACUGCCUCUUCCCUGGC	.:: ::::::.:: ::::	AGAGGGCAAGAGGUAGGGCAG	Cleavage	cdna chromosome:ASM162521v1:2:37892047:37893396:1 gene:DCAR_007880 gene_biotype:protein_coding transcript_biotype:protein_coding description:hypothetical protein	1
esi-miR3454d-3p	KZN07558	4.5	-1	1	21	414	433	CUUCCAUCGGAGCUCGUCAGA	.:::.: : :::::::::.:	GUUGAUG-GAUCCGAUGGAGG	Cleavage	cdna chromosome:ASM162521v1:2:41813946:41814464:-1 gene:DCAR_008395 gene_biotype:protein_coding transcript_biotype:protein_coding description:hypothetical protein	1
esi-miR3454g-3p	KZN07558	4.5	-1	1	21	414	433	CUUCCAUCGGAGCUCGUCAGA	.:::.: : :::::::::.:	GUUGAUG-GAUCCGAUGGAGG	Cleavage	cdna chromosome:ASM162521v1:2:41813946:41814464:-1 gene:DCAR_008395 gene_biotype:protein_coding transcript_biotype:protein_coding description:hypothetical protein	1
esi-miR8624a	KZN07043	4.5	-1	1	25	559	583	AAGUUGAUAGCUUCCGAGAAUCAGU	:. ::: : ..:.:.::::.::	AAAGGCUCUGGUGGGUUGUCAAUUU	Cleavage	cdna chromosome:ASM162521v1:2:37892047:37893396:1 gene:DCAR_007880 gene_biotype:protein_coding transcript_biotype:protein_coding description:hypothetical protein	1
far-miR159	KZN01014	4.5	-1	1	21	697	717	UUUGGAUUGAAGGGAGCUCUG	.:. ::::::::.::::.	AGGGAAUCCCUUCAGUCCAGU	Cleavage	cdna chromosome:ASM162521v1:3:10809560:10810471:-1 gene:DCAR_009768 gene_biotype:protein_coding transcript_biotype:protein_coding description:hypothetical protein	1
ghr-miR2949b	KZM88362	4.5	-1	1	20	1	20	UCUUUUGAACUGGAUUUGCC	:: :: :::::::::::	AUGAAUUCAAGUUCAAAAGA	Cleavage	cdna chromosome:ASM162521v1:7:27208287:27209231:1 gene:DCAR_025437 gene_biotype:protein_coding transcript_biotype:protein_coding description:hypothetical protein	1
ghr-miR2949c	KZM88362	4.5	-1	1	20	1	20	UCUUUUGAACUGGAUUUGCC	:: :: :::::::::::	AUGAAUUCAAGUUCAAAAGA	Cleavage	cdna chromosome:ASM162521v1:7:27208287:27209231:1 gene:DCAR_025437 gene_biotype:protein_coding transcript_biotype:protein_coding description:hypothetical protein	1
ghr-miR7507	KZM89456	4.5	-1	1	24	86	109	AAGGUAGUGAAGUAGGCAAUUGGG	:::::: ::::..:.:.:	AUUUUUUGCCUUCUUCGUUGCUUA	Cleavage	cdna chromosome:ASM162521v1:6:884976:885983:1 gene:DCAR_023181 gene_biotype:protein_coding transcript_biotype:protein_coding description:hypothetical protein	1
ghr-miR7511	KZN08368	4.5	-1	1	24	307	330	AGAAGUUUUGCAUGUGUAGCUGAG	.::: ::::..:. :::::	GGCUCUUACCCAUGUGAGCCUUCU	Cleavage	cdna chromosome:ASM162521v1:1:5706375:5709518:-1 gene:DCAR_000914 gene_biotype:protein_coding transcript_biotype:protein_coding description:hypothetical protein	1
ghr-miR7512	KZM93295	4.5	-1	1	21	154	174	UGCUACUUGUAGUUAUGCAUG	: :. : ::::::::::.:	ACUUCGAAUCUACAAGUAGUA	Cleavage	cdna chromosome:ASM162521v1:5:4564486:4565652:1 gene:DCAR_016540 gene_biotype:protein_coding transcript_biotype:protein_coding description:hypothetical protein	1
gma-miR1510a-3p	KZN07043	4.5	-1	1	23	615	637	UUGUUGUUUUACCUAUUCCACCC	: : : :: :::::...::.::.	GAGGGCAAGAGGUAGGGCAGCAG	Cleavage	cdna chromosome:ASM162521v1:2:37892047:37893396:1 gene:DCAR_007880 gene_biotype:protein_coding transcript_biotype:protein_coding description:hypothetical protein	1
gma-miR1520c	KZM89519	4.5	-1	1	23	135	157	UUCAAUAAGAACGUGACACGUGA	:..:: :::::::::: : ::.	ACGUGUUUCACGUUCUUUUGGAG	Cleavage	cdna chromosome:ASM162521v1:6:1520946:1522070:-1 gene:DCAR_023118 gene_biotype:protein_coding transcript_biotype:protein_coding description:hypothetical protein	1
gma-miR159a-3p	KZN01014	4.5	-1	1	21	697	717	UUUGGAUUGAAGGGAGCUCUA	.:. ::::::::.::::.	AGGGAAUCCCUUCAGUCCAGU	Cleavage	cdna chromosome:ASM162521v1:3:10809560:10810471:-1 gene:DCAR_009768 gene_biotype:protein_coding transcript_biotype:protein_coding description:hypothetical protein	1
gma-miR159b-3p	KZN01014	4.5	-1	1	21	697	717	AUUGGAGUGAAGGGAGCUCCA	::. :::::::: ::::.:	AGGGAAUCCCUUCAGUCCAGU	Cleavage	cdna chromosome:ASM162521v1:3:10809560:10810471:-1 gene:DCAR_009768 gene_biotype:protein_coding transcript_biotype:protein_coding description:hypothetical protein	1
gma-miR159c	KZN01014	4.5	-1	1	21	697	717	AUUGGAGUGAAGGGAGCUCCG	::. :::::::: ::::.:	AGGGAAUCCCUUCAGUCCAGU	Cleavage	cdna chromosome:ASM162521v1:3:10809560:10810471:-1 gene:DCAR_009768 gene_biotype:protein_coding transcript_biotype:protein_coding description:hypothetical protein	1
gma-miR159e-3p	KZN01014	4.5	-1	1	21	697	717	UUUGGAUUGAAGGGAGCUCUA	.:. ::::::::.::::.	AGGGAAUCCCUUCAGUCCAGU	Cleavage	cdna chromosome:ASM162521v1:3:10809560:10810471:-1 gene:DCAR_009768 gene_biotype:protein_coding transcript_biotype:protein_coding description:hypothetical protein	1
gma-miR159f-3p	KZN01014	4.5	-1	1	21	697	717	AUUGGAGUGAAGGGAGCUCCA	::. :::::::: ::::.:	AGGGAAUCCCUUCAGUCCAGU	Cleavage	cdna chromosome:ASM162521v1:3:10809560:10810471:-1 gene:DCAR_009768 gene_biotype:protein_coding transcript_biotype:protein_coding description:hypothetical protein	1
gma-miR166h-5p	KZM97506	4.5	-1	1	21	207	227	GGAAUGUUGUUUGGCUCGAGG	: ::: :.::.::..::.:	GGUAGAGACGAAUAAUGUUUC	Cleavage	cdna chromosome:ASM162521v1:4:15353219:15354259:1 gene:DCAR_015132 gene_biotype:protein_coding transcript_biotype:protein_coding description:hypothetical protein	1
gma-miR166j-5p	KZM97506	4.5	-1	1	21	207	227	GGAAUGUUGUUUGGCUCGAGG	: ::: :.::.::..::.:	GGUAGAGACGAAUAAUGUUUC	Cleavage	cdna chromosome:ASM162521v1:4:15353219:15354259:1 gene:DCAR_015132 gene_biotype:protein_coding transcript_biotype:protein_coding description:hypothetical protein	1
gma-miR166m	KZM98143	4.5	-1	1	20	617	636	CGGACCAGGCUUCAUUCCCC	::: ::.:::.:::::.	CUGGACUGGAGCUUGGUCUU	Cleavage	cdna chromosome:ASM162521v1:4:21431750:21432511:1 gene:DCAR_014495 gene_biotype:protein_coding transcript_biotype:protein_coding description:hypothetical protein	1
gma-miR171c-3p	KZM89192	4.5	-1	1	21	295	315	UUGAGCCGUGCCAAUAUCACA	: :::: ::::::::::	AGAAAGAUUGUCACGGCUCAA	Translation	cdna chromosome:ASM162521v1:7:34824771:34825857:1 gene:DCAR_026267 gene_biotype:protein_coding transcript_biotype:protein_coding description:hypothetical protein	1
gma-miR171i-3p	KZM89192	4.5	-1	1	21	295	315	UUGAGCCGUGCCAAUAUCACG	: :::: ::::::::::	AGAAAGAUUGUCACGGCUCAA	Translation	cdna chromosome:ASM162521v1:7:34824771:34825857:1 gene:DCAR_026267 gene_biotype:protein_coding transcript_biotype:protein_coding description:hypothetical protein	1
gma-miR171j-5p	KZN04402	4.5	-1	1	21	1120	1140	UAUUGGCCUGGUUCACUCAGA	::: ::::: :::::::	GGGGAGACAACCAAGCCAAUA	Cleavage	cdna chromosome:ASM162521v1:2:10318482:10319684:1 gene:DCAR_005239 gene_biotype:protein_coding transcript_biotype:protein_coding description:hypothetical protein	1
gma-miR171o-3p	KZM89192	4.5	-1	1	21	295	315	UUGAGCCGUGCCAAUAUCACA	: :::: ::::::::::	AGAAAGAUUGUCACGGCUCAA	Translation	cdna chromosome:ASM162521v1:7:34824771:34825857:1 gene:DCAR_026267 gene_biotype:protein_coding transcript_biotype:protein_coding description:hypothetical protein	1
gma-miR171q	KZM89192	4.5	-1	1	21	295	315	UUGAGCCGUGCCAAUAUCACA	: :::: ::::::::::	AGAAAGAUUGUCACGGCUCAA	Translation	cdna chromosome:ASM162521v1:7:34824771:34825857:1 gene:DCAR_026267 gene_biotype:protein_coding transcript_biotype:protein_coding description:hypothetical protein	1
gma-miR319c	KZN01014	4.5	-1	1	20	697	716	UUGGACUGAAAGGAGCUCCU	:::. ::: :::::::::.	AGGGAAUCCCUUCAGUCCAG	Translation	cdna chromosome:ASM162521v1:3:10809560:10810471:-1 gene:DCAR_009768 gene_biotype:protein_coding transcript_biotype:protein_coding description:hypothetical protein	1
gma-miR319n	KZN07043	4.5	-1	1	21	1069	1089	UUUGGACCGAAGGGAGCCCCU	::::: :::::: ::::::	AGGGGGACCCUUCAGUCCAAU	Cleavage	cdna chromosome:ASM162521v1:2:37892047:37893396:1 gene:DCAR_007880 gene_biotype:protein_coding transcript_biotype:protein_coding description:hypothetical protein	1
gma-miR319q	KZM96345	4.5	-1	1	21	623	643	UGGACUGAAGGGAGCUCCUUC	:::: ::.:::::::::	UAAGGCUAUCUCUUCAGUCCU	Cleavage	cdna chromosome:ASM162521v1:5:40253421:40254587:-1 gene:DCAR_019587 gene_biotype:protein_coding transcript_biotype:protein_coding description:hypothetical protein	2
gma-miR319q	KZM91355	4.5	-1	1	21	699	718	UGGACUGAAGGGAGCUCCUUC	::.::: : ::::::::::::	GAGGGAAC-CCCUUCAGUCCA	Cleavage	cdna chromosome:ASM162521v1:6:24457369:24458289:1 gene:DCAR_021280 gene_biotype:protein_coding transcript_biotype:protein_coding description:hypothetical protein	1
gma-miR397a	KZM88277	4.5	-1	1	21	531	551	UCAUUGAGUGCAGCGUUGAUG	:....:.::::: :::::.	UUUUGGUGUUGCACACAAUGG	Cleavage	cdna chromosome:ASM162521v1:7:26423800:26425071:1 gene:DCAR_025352 gene_biotype:protein_coding transcript_biotype:protein_coding description:hypothetical protein	1
gma-miR397b-5p	KZM88277	4.5	-1	1	21	531	551	UCAUUGAGUGCAGCGUUGAUG	:....:.::::: :::::.	UUUUGGUGUUGCACACAAUGG	Cleavage	cdna chromosome:ASM162521v1:7:26423800:26425071:1 gene:DCAR_025352 gene_biotype:protein_coding transcript_biotype:protein_coding description:hypothetical protein	1
gma-miR4341	KZN02590	4.5	-1	1	24	1022	1045	UGUGUUGAAAGUUUAACAUGACGG	:.: . : :::::.: :::.::::	CUGCUCUCUUAAAUUAUCAGCACA	Cleavage	cdna chromosome:ASM162521v1:3:34860550:34861629:-1 gene:DCAR_011344 gene_biotype:protein_coding transcript_biotype:protein_coding description:hypothetical protein	1
gma-miR4348b	KZM88362	4.5	-1	1	20	1	20	UCUUUUGAAUUUGACUAUUA	: ::::.:::::::::	AUGAAUUCAAGUUCAAAAGA	Cleavage	cdna chromosome:ASM162521v1:7:27208287:27209231:1 gene:DCAR_025437 gene_biotype:protein_coding transcript_biotype:protein_coding description:hypothetical protein	2
gma-miR4350	KZN09938	4.5	-1	1	22	652	673	UCAAAUGAUUUUGUGUCGUUGG	::.:. ::.:::.. :::::::	CCGAUUACGCAAGGGCAUUUGA	Cleavage	cdna chromosome:ASM162521v1:1:30991300:30992043:1 gene:DCAR_002594 gene_biotype:protein_coding transcript_biotype:protein_coding description:hypothetical protein	1
gma-miR4350	KZM87519	4.5	-1	1	22	581	602	UCAAAUGAUUUUGUGUCGUUGG	:. :: :. : .::::::::::	CUUACAAUCCCGAAUCAUUUGA	Cleavage	cdna chromosome:ASM162521v1:7:17689195:17690229:-1 gene:DCAR_024653 gene_biotype:protein_coding transcript_biotype:protein_coding description:hypothetical protein	1
gma-miR4351	KZM88362	4.5	-1	1	22	754	775	AUUGGGAUUCAGUUGGAGUUGG	.: :. ::: :::.:::.::.:	UCCAUGCCAUCUGGAUCUCAGU	Cleavage	cdna chromosome:ASM162521v1:7:27208287:27209231:1 gene:DCAR_025437 gene_biotype:protein_coding transcript_biotype:protein_coding description:hypothetical protein	1
gma-miR4370	KZN04402	4.5	-1	1	24	1061	1084	AGUAGACUCGUCCGAUUUUGCGUA	:.:: ::::. :::::::	UGACAAGAACCGGAUUAGUCUACA	Cleavage	cdna chromosome:ASM162521v1:2:10318482:10319684:1 gene:DCAR_005239 gene_biotype:protein_coding transcript_biotype:protein_coding description:hypothetical protein	1
gma-miR4397-5p	KZN00654	4.5	-1	1	22	789	810	CAUCGUUGACGCUGACUGUACG	:.::: :::.: :.:.::::	GAUGCAGCCAGUGGCGAUGAUG	Cleavage	cdna chromosome:ASM162521v1:3:7270877:7271815:1 gene:DCAR_009408 gene_biotype:protein_coding transcript_biotype:protein_coding description:Transcription factor TCP19 [Source:Projected from Arabidopsis thaliana (AT5G51910) UniProtKB/Swiss-Prot;Acc:Q9LT89]	1
gma-miR4413a	KZM84511	4.5	-1	1	20	519	538	AAGAGAAUUGUAAGUCACUG	: ::::::.:::::::.	AAAUGACUUGCAAUUCUUGC	Cleavage	cdna chromosome:ASM162521v1:8:15529723:15530289:1 gene:DCAR_028067 gene_biotype:protein_coding transcript_biotype:protein_coding description:hypothetical protein	1
gma-miR4413b	KZN06062	4.5	-1	1	20	85	104	UAAGAGAAUUGUAAGUCACU	::: :::::::.::::	AUGGACAUACAAUUUUCUUC	Cleavage	cdna chromosome:ASM162521v1:2:29841560:29842471:-1 gene:DCAR_006899 gene_biotype:protein_coding transcript_biotype:protein_coding description:Transcription factor TCP9 [Source:Projected from Arabidopsis thaliana (AT2G45680) UniProtKB/Swiss-Prot;Acc:O64647]	1
gma-miR4992	KZN05846	4.5	-1	1	22	1272	1293	AUUCUAAGAUGGUUUUUGUUAG	::::: :.:::::: :: ::	ACAACAACAGCCAUCUCAGCAU	Cleavage	cdna chromosome:ASM162521v1:2:27715713:27717203:-1 gene:DCAR_006683 gene_biotype:protein_coding transcript_biotype:protein_coding description:hypothetical protein	1
gma-miR4993	KZN09938	4.5	-1	1	21	7	27	GAGCGGCGGCGGUGGAGGAUG	::: :::::::: :: ::.	UCUCCACCACCGCCACCACUU	Cleavage	cdna chromosome:ASM162521v1:1:30991300:30992043:1 gene:DCAR_002594 gene_biotype:protein_coding transcript_biotype:protein_coding description:hypothetical protein	1
gma-miR5038a	KZN01014	4.5	-1	1	21	32	52	UGAGAAUUUGGCCUCUGUCCA	: :: .::::.:: ::::::	UUGAAGGAGGUCAUAUUCUCC	Cleavage	cdna chromosome:ASM162521v1:3:10809560:10810471:-1 gene:DCAR_009768 gene_biotype:protein_coding transcript_biotype:protein_coding description:hypothetical protein	1
gma-miR5038b	KZN01014	4.5	-1	1	21	32	52	UGAGAAUUUGGCCUCUGUCCA	: :: .::::.:: ::::::	UUGAAGGAGGUCAUAUUCUCC	Cleavage	cdna chromosome:ASM162521v1:3:10809560:10810471:-1 gene:DCAR_009768 gene_biotype:protein_coding transcript_biotype:protein_coding description:hypothetical protein	1
gma-miR5041-3p	KZM96345	4.5	-1	1	21	324	344	GUUGAGCAAGUUGAAGAUGAA	:: :: ::::: :.::::.	GACACCUACAACUGGUUCAAU	Cleavage	cdna chromosome:ASM162521v1:5:40253421:40254587:-1 gene:DCAR_019587 gene_biotype:protein_coding transcript_biotype:protein_coding description:hypothetical protein	1
gma-miR5042-3p	KZN07558	4.5	-1	1	21	330	350	UGGGGCUUGAUCCAAGAUAGG	:::: ::.: .:::::::	UGGAUCUGGGGUGGAGCCCCA	Cleavage	cdna chromosome:ASM162521v1:2:41813946:41814464:-1 gene:DCAR_008395 gene_biotype:protein_coding transcript_biotype:protein_coding description:hypothetical protein	1
gma-miR530a	KZM88277	4.5	-1	1	20	1049	1068	UGCAUUUGCACCUGCACUUU	::.: : :: :::::::::.	AAGGCGGAGAUGCAAAUGCG	Translation	cdna chromosome:ASM162521v1:7:26423800:26425071:1 gene:DCAR_025352 gene_biotype:protein_coding transcript_biotype:protein_coding description:hypothetical protein	1
gma-miR530b	KZM88277	4.5	-1	1	21	1048	1068	UGCAUUUGCACCUGCACUUUA	::.: : :: :::::::::.	CAAGGCGGAGAUGCAAAUGCG	Translation	cdna chromosome:ASM162521v1:7:26423800:26425071:1 gene:DCAR_025352 gene_biotype:protein_coding transcript_biotype:protein_coding description:hypothetical protein	1
gma-miR530c	KZM88277	4.5	-1	1	21	1048	1068	UGCAUUUGCACCUGCACUUUA	::.: : :: :::::::::.	CAAGGCGGAGAUGCAAAUGCG	Translation	cdna chromosome:ASM162521v1:7:26423800:26425071:1 gene:DCAR_025352 gene_biotype:protein_coding transcript_biotype:protein_coding description:hypothetical protein	1
gma-miR530d	KZM88277	4.5	-1	1	21	1048	1068	UGCAUUUGCACCUGCACUUUA	::.: : :: :::::::::.	CAAGGCGGAGAUGCAAAUGCG	Translation	cdna chromosome:ASM162521v1:7:26423800:26425071:1 gene:DCAR_025352 gene_biotype:protein_coding transcript_biotype:protein_coding description:hypothetical protein	1
gma-miR530e	KZM88277	4.5	-1	1	21	1048	1068	UGCAUUUGCACCUGCACUUUA	::.: : :: :::::::::.	CAAGGCGGAGAUGCAAAUGCG	Translation	cdna chromosome:ASM162521v1:7:26423800:26425071:1 gene:DCAR_025352 gene_biotype:protein_coding transcript_biotype:protein_coding description:hypothetical protein	1
gma-miR5374-5p	KZM88362	4.5	-1	1	21	825	845	UUAUAGUCUGACAUCUGGAAU	::.:::::::.::.:: ::	CUUUCAGAUGUUAGGCUCGAA	Cleavage	cdna chromosome:ASM162521v1:7:27208287:27209231:1 gene:DCAR_025437 gene_biotype:protein_coding transcript_biotype:protein_coding description:hypothetical protein	1
gma-miR5376	KZM83458	4.5	-1	1	22	938	959	UGAAGAUUUGAAGAAUUUGGGA	:.: :::.: ..::::::::	GGCUACAUUUUAUGAAUCUUCA	Translation	cdna chromosome:ASM162521v1:9:32064195:32065310:1 gene:DCAR_031027 gene_biotype:protein_coding transcript_biotype:protein_coding description:hypothetical protein	2
gma-miR5376	KZM83459	4.5	-1	1	22	938	959	UGAAGAUUUGAAGAAUUUGGGA	:.: :::.: ..::::::::	GGCUACAUUUUAUGAAUCUUCA	Translation	cdna chromosome:ASM162521v1:9:32104425:32105540:1 gene:DCAR_031028 gene_biotype:protein_coding transcript_biotype:protein_coding description:hypothetical protein	2
gma-miR5671b	KZM91111	4.5	-1	1	22	775	796	UACCCGAAUUUGCUUCCAUGAU	:::: .:: :::::::: :	UGGAUGGUGGCUAAUUCGGGGA	Translation	cdna chromosome:ASM162521v1:6:22272041:22273198:-1 gene:DCAR_021524 gene_biotype:protein_coding transcript_biotype:protein_coding description:hypothetical protein	1
gma-miR5767	KZN01014	4.5	-1	1	21	88	108	UGGAGGACCUUUGAAGGUGCA	: ::: ::::::::::: :	UACACGGCCAAAGGUCCUCGA	Cleavage	cdna chromosome:ASM162521v1:3:10809560:10810471:-1 gene:DCAR_009768 gene_biotype:protein_coding transcript_biotype:protein_coding description:hypothetical protein	1
gma-miR5774a	KZN08367	4.5	-1	1	21	381	401	GCUGGCGUCGACACGUGGCAU	::: :::::: ..:::::	CAGCCCCGUGUCUGUGCCAGG	Cleavage	cdna chromosome:ASM162521v1:1:5699841:5700416:-1 gene:DCAR_000913 gene_biotype:protein_coding transcript_biotype:protein_coding description:hypothetical protein	1
gma-miR5774a	KZN08369	4.5	-1	1	21	357	377	GCUGGCGUCGACACGUGGCAU	::: :::::: ..:::::	CAGCCCCGUGUCUGUGCCAGG	Cleavage	cdna chromosome:ASM162521v1:1:5725446:5725997:1 gene:DCAR_000915 gene_biotype:protein_coding transcript_biotype:protein_coding description:hypothetical protein	1
gma-miR5774a	KZN08357	4.5	-1	1	21	357	377	GCUGGCGUCGACACGUGGCAU	::: :::::: ..:::::	CAGCCCCGUGUCUGUGCCAGG	Cleavage	cdna chromosome:ASM162521v1:1:5569869:5570411:-1 gene:DCAR_000903 gene_biotype:protein_coding transcript_biotype:protein_coding description:hypothetical protein	1
gma-miR5774a	KZN01084	4.5	-1	1	21	357	377	GCUGGCGUCGACACGUGGCAU	::: :::::: ..:::::	CAGCCCCGUGUCUGUGCCAGG	Cleavage	cdna chromosome:ASM162521v1:3:11425685:11426212:1 gene:DCAR_009838 gene_biotype:protein_coding transcript_biotype:protein_coding description:hypothetical protein	1
gma-miR5774a	KZN08358	4.5	-1	1	21	357	377	GCUGGCGUCGACACGUGGCAU	::: :::::: ..:::::	CAGCCCCGUGUCUGUGCCAGG	Cleavage	cdna chromosome:ASM162521v1:1:5598490:5598951:-1 gene:DCAR_000904 gene_biotype:protein_coding transcript_biotype:protein_coding description:hypothetical protein	1
gma-miR5774b	KZN08367	4.5	-1	1	21	381	401	GCUGGCGUCGACACGUGGCAU	::: :::::: ..:::::	CAGCCCCGUGUCUGUGCCAGG	Cleavage	cdna chromosome:ASM162521v1:1:5699841:5700416:-1 gene:DCAR_000913 gene_biotype:protein_coding transcript_biotype:protein_coding description:hypothetical protein	1
gma-miR5774b	KZN08369	4.5	-1	1	21	357	377	GCUGGCGUCGACACGUGGCAU	::: :::::: ..:::::	CAGCCCCGUGUCUGUGCCAGG	Cleavage	cdna chromosome:ASM162521v1:1:5725446:5725997:1 gene:DCAR_000915 gene_biotype:protein_coding transcript_biotype:protein_coding description:hypothetical protein	1
gma-miR5774b	KZN08357	4.5	-1	1	21	357	377	GCUGGCGUCGACACGUGGCAU	::: :::::: ..:::::	CAGCCCCGUGUCUGUGCCAGG	Cleavage	cdna chromosome:ASM162521v1:1:5569869:5570411:-1 gene:DCAR_000903 gene_biotype:protein_coding transcript_biotype:protein_coding description:hypothetical protein	1
gma-miR5774b	KZN01084	4.5	-1	1	21	357	377	GCUGGCGUCGACACGUGGCAU	::: :::::: ..:::::	CAGCCCCGUGUCUGUGCCAGG	Cleavage	cdna chromosome:ASM162521v1:3:11425685:11426212:1 gene:DCAR_009838 gene_biotype:protein_coding transcript_biotype:protein_coding description:hypothetical protein	1
gma-miR5774b	KZN08358	4.5	-1	1	21	357	377	GCUGGCGUCGACACGUGGCAU	::: :::::: ..:::::	CAGCCCCGUGUCUGUGCCAGG	Cleavage	cdna chromosome:ASM162521v1:1:5598490:5598951:-1 gene:DCAR_000904 gene_biotype:protein_coding transcript_biotype:protein_coding description:hypothetical protein	1
gma-miR9732	KZN02590	4.5	-1	1	21	270	290	CAAGGGUAUGAUGUGCAAUCU	::: :::: ::::..::::	UGAUAUCACAGCAUAUUCUUG	Translation	cdna chromosome:ASM162521v1:3:34860550:34861629:-1 gene:DCAR_011344 gene_biotype:protein_coding transcript_biotype:protein_coding description:hypothetical protein	1
gma-miR9736	KZN01014	4.5	-1	1	21	464	485	UGAA-AGACAAACAAAGGUGGG	:.:::::::::::: ::::	AAGAUCUUUGUUUGUCUCUUCA	Cleavage	cdna chromosome:ASM162521v1:3:10809560:10810471:-1 gene:DCAR_009768 gene_biotype:protein_coding transcript_biotype:protein_coding description:hypothetical protein	1
gma-miR9748	KZM88277	4.5	-1	1	22	947	968	GAAGGAAGUGUAGAGGGAUGAC	.:::.:.::: : ::::::	UAAGUCCUUUUACUCCUCCUUC	Cleavage	cdna chromosome:ASM162521v1:7:26423800:26425071:1 gene:DCAR_025352 gene_biotype:protein_coding transcript_biotype:protein_coding description:hypothetical protein	1
gma-miR9749	KZN07043	4.5	-1	1	21	642	662	UUAGCUUCUUUCACCUUUCCC	:: ::::: ::::::: ::.:	GGAAAAGGAGAAAGAAACUGA	Cleavage	cdna chromosome:ASM162521v1:2:37892047:37893396:1 gene:DCAR_007880 gene_biotype:protein_coding transcript_biotype:protein_coding description:hypothetical protein	1
gra-miR3267	KZN00654	4.5	-1	1	22	479	500	UCUGUCGCAGGGGAGAUGGCUG	:. ::: .::::: ::::: ::	CGACCACUUCCCCGGCGACUGA	Cleavage	cdna chromosome:ASM162521v1:3:7270877:7271815:1 gene:DCAR_009408 gene_biotype:protein_coding transcript_biotype:protein_coding description:Transcription factor TCP19 [Source:Projected from Arabidopsis thaliana (AT5G51910) UniProtKB/Swiss-Prot;Acc:Q9LT89]	1
gra-miR3476	KZN00654	4.5	-1	1	21	62	83	UCGGACUGGAUUUG-UUGACAA	:::.: :::::::: ::.::	AGGUCGAUCAAAUCCAAUCUGA	Cleavage	cdna chromosome:ASM162521v1:3:7270877:7271815:1 gene:DCAR_009408 gene_biotype:protein_coding transcript_biotype:protein_coding description:Transcription factor TCP19 [Source:Projected from Arabidopsis thaliana (AT5G51910) UniProtKB/Swiss-Prot;Acc:Q9LT89]	1
gra-miR477	KZM85865	4.5	-1	1	21	83	103	CGAAGUCUUGGAAGAGAGUAA	: .:::::::. ::::::	UCCCAUUCUUCCAGAACUUCG	Cleavage	cdna chromosome:ASM162521v1:8:29432984:29434096:1 gene:DCAR_026713 gene_biotype:protein_coding transcript_biotype:protein_coding description:hypothetical protein	1
gra-miR7504g	KZM89192	4.5	-1	1	24	29	52	AGGAGGAAAUCUGAUUUGUCAUUC	::: ::::::: :.::.:	AAGCCACAUUUCAGAUUCCUUCUU	Cleavage	cdna chromosome:ASM162521v1:7:34824771:34825857:1 gene:DCAR_026267 gene_biotype:protein_coding transcript_biotype:protein_coding description:hypothetical protein	1
gra-miR8669	KZM84511	4.5	-1	1	24	474	497	AAAGACGAAAGACAAAAUCUCAAU	.:::: : ::::::::. ::	UCAAGGAUUCUAUCUUUCGUUGUU	Cleavage	cdna chromosome:ASM162521v1:8:15529723:15530289:1 gene:DCAR_028067 gene_biotype:protein_coding transcript_biotype:protein_coding description:hypothetical protein	1
gra-miR8675b	KZM87518	4.5	-1	1	24	355	378	AGGUGAUGAUGUGGUACAAUCUCA	:: ::....::::::::.:	UUGUAUGGUGUUGCAUCAUCAUCA	Cleavage	cdna chromosome:ASM162521v1:7:17654510:17655547:-1 gene:DCAR_024652 gene_biotype:protein_coding transcript_biotype:protein_coding description:hypothetical protein	1
gra-miR8675c	KZM87518	4.5	-1	1	24	355	378	AGGUGAUGAUGUGGUACAAUCUUA	:: ::....::::::::.:	UUGUAUGGUGUUGCAUCAUCAUCA	Cleavage	cdna chromosome:ASM162521v1:7:17654510:17655547:-1 gene:DCAR_024652 gene_biotype:protein_coding transcript_biotype:protein_coding description:hypothetical protein	1
gra-miR8693	KZM86556	4.5	-1	1	24	803	826	AGGAUGAAAAUAUUGAUGUAGCAU	::. ::::.::: :::::::	CAUCUGGAUCAGUAUCUUCAUCCA	Cleavage	cdna chromosome:ASM162521v1:7:4169388:4170398:1 gene:DCAR_023690 gene_biotype:protein_coding transcript_biotype:protein_coding description:hypothetical protein	1
gra-miR8702	KZN06062	4.5	-1	1	24	461	484	AGGUAUUGUCUCUGGGGAAGGGUU	:::: :::.:: ::::: ::::	CCCCCUCCCCUAGCGACAACACCU	Translation	cdna chromosome:ASM162521v1:2:29841560:29842471:-1 gene:DCAR_006899 gene_biotype:protein_coding transcript_biotype:protein_coding description:Transcription factor TCP9 [Source:Projected from Arabidopsis thaliana (AT2G45680) UniProtKB/Swiss-Prot;Acc:O64647]	1
gra-miR8722	KZM96345	4.5	-1	1	22	1096	1117	CAUGUUUUUCCUGUUCAUCUUC	:::. ::: ::::..:.::::	CAAGGCGAAGAGGAGGAGCAUG	Cleavage	cdna chromosome:ASM162521v1:5:40253421:40254587:-1 gene:DCAR_019587 gene_biotype:protein_coding transcript_biotype:protein_coding description:hypothetical protein	1
gra-miR8734	KZM91355	4.5	-1	1	24	10	33	GAUCAUAUCUCGUACGUUAGGACA	::::: : ::::::: .::	AAGAGUAACGGAGGAGAUAUAGUC	Cleavage	cdna chromosome:ASM162521v1:6:24457369:24458289:1 gene:DCAR_021280 gene_biotype:protein_coding transcript_biotype:protein_coding description:hypothetical protein	1
gra-miR8740	KZM87518	4.5	-1	1	21	355	375	UAAUGAUGUGGCACAAUAUUA	: .::: :::...:::::: :	UUGUAUGGUGUUGCAUCAUCA	Cleavage	cdna chromosome:ASM162521v1:7:17654510:17655547:-1 gene:DCAR_024652 gene_biotype:protein_coding transcript_biotype:protein_coding description:hypothetical protein	1
gra-miR8762d	KZM89192	4.5	-1	1	24	794	817	UUGUUAACUUUGAUGAUGUGGCAU	.:: :::::: :::::::	CAAUAGCAGCAUCAAUUUUAACAA	Cleavage	cdna chromosome:ASM162521v1:7:34824771:34825857:1 gene:DCAR_026267 gene_biotype:protein_coding transcript_biotype:protein_coding description:hypothetical protein	1
gra-miR8768	KZM97506	4.5	-1	1	21	219	239	UUCCAUGUCACAGAGAUGUUG	.::..:.:::::::: ::::	UAAUGUUUCUGUGACCGGGAA	Cleavage	cdna chromosome:ASM162521v1:4:15353219:15354259:1 gene:DCAR_015132 gene_biotype:protein_coding transcript_biotype:protein_coding description:hypothetical protein	1
hbr-miR159a	KZN01014	4.5	-1	1	21	697	717	UUUGGAUUGAAGGGAGCUCUA	.:. ::::::::.::::.	AGGGAAUCCCUUCAGUCCAGU	Cleavage	cdna chromosome:ASM162521v1:3:10809560:10810471:-1 gene:DCAR_009768 gene_biotype:protein_coding transcript_biotype:protein_coding description:hypothetical protein	1
hbr-miR482a	KZN07556	4.5	-1	1	22	316	337	AGAUGGGUGGCUGGGCAAGAAG	: ::::::::. .:..:::	AAACCUGCCCAGCUUUCUGUCU	Cleavage	cdna chromosome:ASM162521v1:2:41806948:41807496:-1 gene:DCAR_008393 gene_biotype:protein_coding transcript_biotype:protein_coding description:hypothetical protein	2
hbr-miR482a	KZN07555	4.5	-1	1	22	316	337	AGAUGGGUGGCUGGGCAAGAAG	: ::::::::. .:..:::	AAACCUGCCCAGCUUUCUGUCU	Cleavage	cdna chromosome:ASM162521v1:2:41800930:41801478:-1 gene:DCAR_008392 gene_biotype:protein_coding transcript_biotype:protein_coding description:hypothetical protein	2
hme-miR-11	KZM97506	4.5	-1	1	22	544	565	CAUCACAGUCAGAGUUCUAGCU	: :: .:: ::.:::::::	UUGUCGACUUCAGAUUGUGAUG	Translation	cdna chromosome:ASM162521v1:4:15353219:15354259:1 gene:DCAR_015132 gene_biotype:protein_coding transcript_biotype:protein_coding description:hypothetical protein	1
hme-miR-124	KZN04402	4.5	-1	1	22	223	244	UAAGGCACGCGGUGAAUGCCAA	::.:: : .:.::::.:::	GCUGCGUUAAAUGUGUGCUUUA	Cleavage	cdna chromosome:ASM162521v1:2:10318482:10319684:1 gene:DCAR_005239 gene_biotype:protein_coding transcript_biotype:protein_coding description:hypothetical protein	1
hme-miR-190	KZN08366	4.5	-1	1	22	13	33	AGAUAUGUUUGAUAUUCUUGGU	::::::::::::: ::.::	GGCAAGAAUAUCAAA-AUGUCC	Cleavage	cdna chromosome:ASM162521v1:1:5692374:5692802:-1 gene:DCAR_000912 gene_biotype:protein_coding transcript_biotype:protein_coding description:hypothetical protein	1
hme-miR-2756	KZM87523	4.5	-1	1	22	359	379	ACCCUGUAGCUGCUAAGGGGCG	:: :.::: ::::::.:::: :	CGGCUCUU-GCAGCUGCAGGAU	Cleavage	cdna chromosome:ASM162521v1:7:17719469:17720302:-1 gene:DCAR_024657 gene_biotype:protein_coding transcript_biotype:protein_coding description:hypothetical protein	1
hme-miR-2765	KZN07043	4.5	-1	1	22	727	748	UGGUAACUCCACCACCGUUGGC	....:::::::: :::: ::	AGUGGUGGUGGUGGUGUUAACA	Cleavage	cdna chromosome:ASM162521v1:2:37892047:37893396:1 gene:DCAR_007880 gene_biotype:protein_coding transcript_biotype:protein_coding description:hypothetical protein	1
hme-miR-34	KZM85865	4.5	-1	1	22	616	637	UGGCAGUGUGGUUAGCUGGUUG	::.:.::::: ::.: :::::	AAAUCGGCUAAACAUAAUGCCA	Translation	cdna chromosome:ASM162521v1:8:29432984:29434096:1 gene:DCAR_026713 gene_biotype:protein_coding transcript_biotype:protein_coding description:hypothetical protein	1
hme-miR-6305-3p	KZM97506	4.5	-1	1	22	1019	1040	UGUGAGAAAUUCUAGCAGAUGA	:.: :: ::.::::::.::...	UUAACUUCUGGAAUUUUUCGUG	Cleavage	cdna chromosome:ASM162521v1:4:15353219:15354259:1 gene:DCAR_015132 gene_biotype:protein_coding transcript_biotype:protein_coding description:hypothetical protein	1
hme-miR-6312-3p	KZM88277	4.5	-1	1	22	1015	1036	UACCCUGGUCAUAGAGUCCUGA	::: :..:. :::.::::::::	UCAAGGUUUAAUGGCCAGGGUA	Cleavage	cdna chromosome:ASM162521v1:7:26423800:26425071:1 gene:DCAR_025352 gene_biotype:protein_coding transcript_biotype:protein_coding description:hypothetical protein	1
hme-miR-6312-3p	KZN08368	4.5	-1	1	22	102	123	UACCCUGGUCAUAGAGUCCUGA	:::: ::::: ::.:::: :	AGAGGAGUCUAUCACUAGGGCA	Translation	cdna chromosome:ASM162521v1:1:5706375:5709518:-1 gene:DCAR_000914 gene_biotype:protein_coding transcript_biotype:protein_coding description:hypothetical protein	1
htu-miR159a	KZN01014	4.5	-1	1	21	697	717	UUUGGAUUGAAGGGAGCUCUA	.:. ::::::::.::::.	AGGGAAUCCCUUCAGUCCAGU	Cleavage	cdna chromosome:ASM162521v1:3:10809560:10810471:-1 gene:DCAR_009768 gene_biotype:protein_coding transcript_biotype:protein_coding description:hypothetical protein	1
hvu-miR1436	KZM88277	4.5	-1	1	21	957	977	ACAUUAUGGGACGGAGGGAGU	.::::: :: ::::::::	UACUCCUCCUUCACAUAAUGU	Cleavage	cdna chromosome:ASM162521v1:7:26423800:26425071:1 gene:DCAR_025352 gene_biotype:protein_coding transcript_biotype:protein_coding description:hypothetical protein	1
hvu-miR159a	KZN01014	4.5	-1	1	21	697	717	UUUGGAUUGAAGGGAGCUCUG	.:. ::::::::.::::.	AGGGAAUCCCUUCAGUCCAGU	Cleavage	cdna chromosome:ASM162521v1:3:10809560:10810471:-1 gene:DCAR_009768 gene_biotype:protein_coding transcript_biotype:protein_coding description:hypothetical protein	1
hvu-miR159b	KZN01014	4.5	-1	1	21	697	717	UUUGGAUUGAAGGGAGCUCUG	.:. ::::::::.::::.	AGGGAAUCCCUUCAGUCCAGU	Cleavage	cdna chromosome:ASM162521v1:3:10809560:10810471:-1 gene:DCAR_009768 gene_biotype:protein_coding transcript_biotype:protein_coding description:hypothetical protein	1
hvu-miR397a	KZM88277	4.5	-1	1	21	531	551	CCGUUGAGUGCAGCGUUGAUG	:....:.::::: :::.::	UUUUGGUGUUGCACACAAUGG	Cleavage	cdna chromosome:ASM162521v1:7:26423800:26425071:1 gene:DCAR_025352 gene_biotype:protein_coding transcript_biotype:protein_coding description:hypothetical protein	1
hvu-miR6186	KZM88277	4.5	-1	1	21	484	504	CGAGGAAGGCGCUGAGAGAGA	:::.:::: :.: ::::.:::	UCUUUCUCCGUGGCUUCUUCG	Cleavage	cdna chromosome:ASM162521v1:7:26423800:26425071:1 gene:DCAR_025352 gene_biotype:protein_coding transcript_biotype:protein_coding description:hypothetical protein	1
hvu-miR6193	KZM85695	4.5	-1	1	23	663	685	CUCUGCCACCGGUCCAUGACGAC	: ::.: : ::::::::::.	AGCUUCGUUGUCCGGUGGCAGGA	Cleavage	cdna chromosome:ASM162521v1:8:27942790:27943494:1 gene:DCAR_026883 gene_biotype:protein_coding transcript_biotype:protein_coding description:hypothetical protein	1
hvu-miR6196	KZN07556	4.5	-1	1	21	326	346	AGGACGAGGAGAUGGAGAGGA	::.::..::::.::: ::	AGCUUUCUGUCUCUUCGCCCG	Cleavage	cdna chromosome:ASM162521v1:2:41806948:41807496:-1 gene:DCAR_008393 gene_biotype:protein_coding transcript_biotype:protein_coding description:hypothetical protein	1
hvu-miR6196	KZN07555	4.5	-1	1	21	326	346	AGGACGAGGAGAUGGAGAGGA	::.::..::::.::: ::	AGCUUUCUGUCUCUUCGCCCG	Cleavage	cdna chromosome:ASM162521v1:2:41800930:41801478:-1 gene:DCAR_008392 gene_biotype:protein_coding transcript_biotype:protein_coding description:hypothetical protein	1
hvu-miR6200	KZN02218	4.5	-1	1	21	572	592	UUUGGCCAACUAGAUCUAUGA	: ::::: ::: ::.::::	GAACAGAUCAAGUAGGUCAAA	Cleavage	cdna chromosome:ASM162521v1:3:31011638:31012318:1 gene:DCAR_010972 gene_biotype:protein_coding transcript_biotype:protein_coding description:hypothetical protein	1
lja-miR171b	KZM88362	4.5	-1	1	21	394	414	UGAUUGAGCCGCGUCAAUAUC	:. .:: :.:: :::::::::	GGAGUUAAUGCUGCUCAAUCA	Translation	cdna chromosome:ASM162521v1:7:27208287:27209231:1 gene:DCAR_025437 gene_biotype:protein_coding transcript_biotype:protein_coding description:hypothetical protein	1
lja-miR7526a	KZM85865	4.5	-1	1	21	1075	1095	AUCAAGGUAGCUGUAACUUCC	:: : :.:.:::.:::::	AAAAUAUUCGGUUACUUUGAU	Cleavage	cdna chromosome:ASM162521v1:8:29432984:29434096:1 gene:DCAR_026713 gene_biotype:protein_coding transcript_biotype:protein_coding description:hypothetical protein	1
lja-miR7526b	KZM85865	4.5	-1	1	21	1075	1095	AUCAAGGUAGCUGUAACUUCC	:: : :.:.:::.:::::	AAAAUAUUCGGUUACUUUGAU	Cleavage	cdna chromosome:ASM162521v1:8:29432984:29434096:1 gene:DCAR_026713 gene_biotype:protein_coding transcript_biotype:protein_coding description:hypothetical protein	1
lja-miR7526c	KZM85865	4.5	-1	1	21	1075	1095	AUCAAGGUAGCUGUAACUUCC	:: : :.:.:::.:::::	AAAAUAUUCGGUUACUUUGAU	Cleavage	cdna chromosome:ASM162521v1:8:29432984:29434096:1 gene:DCAR_026713 gene_biotype:protein_coding transcript_biotype:protein_coding description:hypothetical protein	1
lja-miR7526d	KZM85865	4.5	-1	1	21	1075	1095	AUCAAGGUAGCUGUAACUUCC	:: : :.:.:::.:::::	AAAAUAUUCGGUUACUUUGAU	Cleavage	cdna chromosome:ASM162521v1:8:29432984:29434096:1 gene:DCAR_026713 gene_biotype:protein_coding transcript_biotype:protein_coding description:hypothetical protein	1
lja-miR7526e	KZM85865	4.5	-1	1	21	1075	1095	AUCAAGGUAGCUGUAACUUCC	:: : :.:.:::.:::::	AAAAUAUUCGGUUACUUUGAU	Cleavage	cdna chromosome:ASM162521v1:8:29432984:29434096:1 gene:DCAR_026713 gene_biotype:protein_coding transcript_biotype:protein_coding description:hypothetical protein	1
lja-miR7526f	KZM85865	4.5	-1	1	21	1075	1095	AUCAAGGUAGCUGUAACUUCC	:: : :.:.:::.:::::	AAAAUAUUCGGUUACUUUGAU	Cleavage	cdna chromosome:ASM162521v1:8:29432984:29434096:1 gene:DCAR_026713 gene_biotype:protein_coding transcript_biotype:protein_coding description:hypothetical protein	1
lja-miR7526g	KZM85865	4.5	-1	1	21	1075	1095	AUCAAGGUAGCUGUAACUUCC	:: : :.:.:::.:::::	AAAAUAUUCGGUUACUUUGAU	Cleavage	cdna chromosome:ASM162521v1:8:29432984:29434096:1 gene:DCAR_026713 gene_biotype:protein_coding transcript_biotype:protein_coding description:hypothetical protein	1
lja-miR7526h	KZM85865	4.5	-1	1	21	1075	1095	AUCAAGGUAGCUGUAACUUCC	:: : :.:.:::.:::::	AAAAUAUUCGGUUACUUUGAU	Cleavage	cdna chromosome:ASM162521v1:8:29432984:29434096:1 gene:DCAR_026713 gene_biotype:protein_coding transcript_biotype:protein_coding description:hypothetical protein	1
lja-miR7530	KZM98143	4.5	-1	1	22	49	70	CCUUCCUCUCUUCACUAUCUUC	: ::: : ::::::.:::::	GCAGAGAAAGAAGAGGGGAAGA	Cleavage	cdna chromosome:ASM162521v1:4:21431750:21432511:1 gene:DCAR_014495 gene_biotype:protein_coding transcript_biotype:protein_coding description:hypothetical protein	1
lja-miR7533a	KZM89519	4.5	-1	1	21	421	441	GAGGGGAUGGAGAGAAGCUGG	::. ::::::::. ::::.:.	CCGUCUUCUCUCUCUCCCUUU	Cleavage	cdna chromosome:ASM162521v1:6:1520946:1522070:-1 gene:DCAR_023118 gene_biotype:protein_coding transcript_biotype:protein_coding description:hypothetical protein	1
lja-miR7533b	KZM89519	4.5	-1	1	21	421	441	GAGGGGAUGGAGAGAAGCUGG	::. ::::::::. ::::.:.	CCGUCUUCUCUCUCUCCCUUU	Cleavage	cdna chromosome:ASM162521v1:6:1520946:1522070:-1 gene:DCAR_023118 gene_biotype:protein_coding transcript_biotype:protein_coding description:hypothetical protein	1
mdm-miR159a	KZN01014	4.5	-1	1	20	698	717	CUUGGAUUGAAGGGAGCUCC	::. ::::::::.::::.	GGGAAUCCCUUCAGUCCAGU	Cleavage	cdna chromosome:ASM162521v1:3:10809560:10810471:-1 gene:DCAR_009768 gene_biotype:protein_coding transcript_biotype:protein_coding description:hypothetical protein	1
mdm-miR159b	KZN01014	4.5	-1	1	20	698	717	CUUGGAUUGAAGGGAGCUCC	::. ::::::::.::::.	GGGAAUCCCUUCAGUCCAGU	Cleavage	cdna chromosome:ASM162521v1:3:10809560:10810471:-1 gene:DCAR_009768 gene_biotype:protein_coding transcript_biotype:protein_coding description:hypothetical protein	1
mdm-miR171f	KZM89192	4.5	-1	1	21	295	315	UUGAGCCGUGCCAAUAUCACG	: :::: ::::::::::	AGAAAGAUUGUCACGGCUCAA	Translation	cdna chromosome:ASM162521v1:7:34824771:34825857:1 gene:DCAR_026267 gene_biotype:protein_coding transcript_biotype:protein_coding description:hypothetical protein	1
mdm-miR171m	KZM89192	4.5	-1	1	21	295	315	UUGAGCCGUGCCAAUAUCACA	: :::: ::::::::::	AGAAAGAUUGUCACGGCUCAA	Translation	cdna chromosome:ASM162521v1:7:34824771:34825857:1 gene:DCAR_026267 gene_biotype:protein_coding transcript_biotype:protein_coding description:hypothetical protein	1
mdm-miR171n	KZM89192	4.5	-1	1	21	295	315	UUGAGCCGUGCCAAUAUCACA	: :::: ::::::::::	AGAAAGAUUGUCACGGCUCAA	Translation	cdna chromosome:ASM162521v1:7:34824771:34825857:1 gene:DCAR_026267 gene_biotype:protein_coding transcript_biotype:protein_coding description:hypothetical protein	1
mdm-miR397a	KZM87523	4.5	-1	1	21	407	427	UUGAGUGCAGCGUUGAUGAAA	::::. : :: :::::.::::	UUUCGGCUACUCUGCAUUCAA	Translation	cdna chromosome:ASM162521v1:7:17719469:17720302:-1 gene:DCAR_024657 gene_biotype:protein_coding transcript_biotype:protein_coding description:hypothetical protein	1
mdm-miR397b	KZM87523	4.5	-1	1	21	407	427	UUGAGUGCAGCGUUGAUGAAA	::::. : :: :::::.::::	UUUCGGCUACUCUGCAUUCAA	Translation	cdna chromosome:ASM162521v1:7:17719469:17720302:-1 gene:DCAR_024657 gene_biotype:protein_coding transcript_biotype:protein_coding description:hypothetical protein	1
mdm-miR535a	KZM84511	4.5	-1	1	21	478	498	UGACAACGAGAGAGAGCACGC	: :: :::.:::::::..	GGAUUCUAUCUUUCGUUGUUG	Cleavage	cdna chromosome:ASM162521v1:8:15529723:15530289:1 gene:DCAR_028067 gene_biotype:protein_coding transcript_biotype:protein_coding description:hypothetical protein	1
mdm-miR7121a	KZN07043	4.5	-1	1	21	93	112	UCCUCUUGGUGAUCGCCCUGU	:::: ::: .:::::::::	UGAGGGAGAU-GCCAAGAGGA	Translation	cdna chromosome:ASM162521v1:2:37892047:37893396:1 gene:DCAR_007880 gene_biotype:protein_coding transcript_biotype:protein_coding description:hypothetical protein	1
mdm-miR7121b	KZN07043	4.5	-1	1	21	93	112	UCCUCUUGGUGAUCGCCCUGU	:::: ::: .:::::::::	UGAGGGAGAU-GCCAAGAGGA	Translation	cdna chromosome:ASM162521v1:2:37892047:37893396:1 gene:DCAR_007880 gene_biotype:protein_coding transcript_biotype:protein_coding description:hypothetical protein	1
mdm-miR7121c	KZN07043	4.5	-1	1	21	93	112	UCCUCUUGGUGAUCGCCCUGU	:::: ::: .:::::::::	UGAGGGAGAU-GCCAAGAGGA	Translation	cdna chromosome:ASM162521v1:2:37892047:37893396:1 gene:DCAR_007880 gene_biotype:protein_coding transcript_biotype:protein_coding description:hypothetical protein	1
mdm-miR7121d	KZN07043	4.5	-1	1	21	93	112	UCCUCUUGGUGAUCGCCCUGC	:::: ::: .:::::::::	UGAGGGAGAU-GCCAAGAGGA	Translation	cdna chromosome:ASM162521v1:2:37892047:37893396:1 gene:DCAR_007880 gene_biotype:protein_coding transcript_biotype:protein_coding description:hypothetical protein	1
mdm-miR7121e	KZN07043	4.5	-1	1	21	93	112	UCCUCUUGGUGAUCGCCCUGC	:::: ::: .:::::::::	UGAGGGAGAU-GCCAAGAGGA	Translation	cdna chromosome:ASM162521v1:2:37892047:37893396:1 gene:DCAR_007880 gene_biotype:protein_coding transcript_biotype:protein_coding description:hypothetical protein	1
mdm-miR7121f	KZN07043	4.5	-1	1	21	93	112	UCCUCUUGGUGAUCGCCCUGC	:::: ::: .:::::::::	UGAGGGAGAU-GCCAAGAGGA	Translation	cdna chromosome:ASM162521v1:2:37892047:37893396:1 gene:DCAR_007880 gene_biotype:protein_coding transcript_biotype:protein_coding description:hypothetical protein	1
mdm-miR7121g	KZN07043	4.5	-1	1	21	93	112	UCCUCUUGGUGAUCGCCCUGC	:::: ::: .:::::::::	UGAGGGAGAU-GCCAAGAGGA	Translation	cdna chromosome:ASM162521v1:2:37892047:37893396:1 gene:DCAR_007880 gene_biotype:protein_coding transcript_biotype:protein_coding description:hypothetical protein	1
mdm-miR7121h	KZN07043	4.5	-1	1	21	93	112	UCCUCUUGGUGAUCGCCCUGC	:::: ::: .:::::::::	UGAGGGAGAU-GCCAAGAGGA	Translation	cdna chromosome:ASM162521v1:2:37892047:37893396:1 gene:DCAR_007880 gene_biotype:protein_coding transcript_biotype:protein_coding description:hypothetical protein	1
mes-miR159a	KZN01014	4.5	-1	1	21	697	717	UUUGGAUUGAAGGGAGCUCUA	.:. ::::::::.::::.	AGGGAAUCCCUUCAGUCCAGU	Cleavage	cdna chromosome:ASM162521v1:3:10809560:10810471:-1 gene:DCAR_009768 gene_biotype:protein_coding transcript_biotype:protein_coding description:hypothetical protein	1
mes-miR159b	KZN01014	4.5	-1	1	21	697	717	UUUGGAUUGAAGGGAGCUCUA	.:. ::::::::.::::.	AGGGAAUCCCUUCAGUCCAGU	Cleavage	cdna chromosome:ASM162521v1:3:10809560:10810471:-1 gene:DCAR_009768 gene_biotype:protein_coding transcript_biotype:protein_coding description:hypothetical protein	1
mes-miR159c	KZN01014	4.5	-1	1	21	697	717	AUUGGAGUGAAGGGAGCUCUG	.:. :::::::: ::::.:	AGGGAAUCCCUUCAGUCCAGU	Cleavage	cdna chromosome:ASM162521v1:3:10809560:10810471:-1 gene:DCAR_009768 gene_biotype:protein_coding transcript_biotype:protein_coding description:hypothetical protein	1
mes-miR159d	KZN01014	4.5	-1	1	21	697	717	AUUGGAGUGAAGGGAGCUCUG	.:. :::::::: ::::.:	AGGGAAUCCCUUCAGUCCAGU	Cleavage	cdna chromosome:ASM162521v1:3:10809560:10810471:-1 gene:DCAR_009768 gene_biotype:protein_coding transcript_biotype:protein_coding description:hypothetical protein	1
mes-miR171b	KZM89192	4.5	-1	1	21	295	315	UUGAGCCGUGCCAAUAUCACG	: :::: ::::::::::	AGAAAGAUUGUCACGGCUCAA	Translation	cdna chromosome:ASM162521v1:7:34824771:34825857:1 gene:DCAR_026267 gene_biotype:protein_coding transcript_biotype:protein_coding description:hypothetical protein	1
mes-miR171c	KZM89192	4.5	-1	1	21	295	315	UUGAGCCGUGCCAAUAUCACG	: :::: ::::::::::	AGAAAGAUUGUCACGGCUCAA	Translation	cdna chromosome:ASM162521v1:7:34824771:34825857:1 gene:DCAR_026267 gene_biotype:protein_coding transcript_biotype:protein_coding description:hypothetical protein	1
mes-miR535a	KZM84511	4.5	-1	1	21	478	498	UGACAACGAGAGAGAGCACGU	: :: :::.:::::::..	GGAUUCUAUCUUUCGUUGUUG	Cleavage	cdna chromosome:ASM162521v1:8:15529723:15530289:1 gene:DCAR_028067 gene_biotype:protein_coding transcript_biotype:protein_coding description:hypothetical protein	1
mes-miR535b	KZM84511	4.5	-1	1	21	478	498	UGACAACGAGAGAGAGCACGG	: :: :::.:::::::..	GGAUUCUAUCUUUCGUUGUUG	Cleavage	cdna chromosome:ASM162521v1:8:15529723:15530289:1 gene:DCAR_028067 gene_biotype:protein_coding transcript_biotype:protein_coding description:hypothetical protein	1
mtr-miR159a	KZN01014	4.5	-1	1	21	697	717	UUUGGAUUGAAGGGAGCUCUA	.:. ::::::::.::::.	AGGGAAUCCCUUCAGUCCAGU	Cleavage	cdna chromosome:ASM162521v1:3:10809560:10810471:-1 gene:DCAR_009768 gene_biotype:protein_coding transcript_biotype:protein_coding description:hypothetical protein	1
mtr-miR159b	KZN01014	4.5	-1	1	21	697	717	AUUGGAGUGAAGGGAGCUCCA	::. :::::::: ::::.:	AGGGAAUCCCUUCAGUCCAGU	Cleavage	cdna chromosome:ASM162521v1:3:10809560:10810471:-1 gene:DCAR_009768 gene_biotype:protein_coding transcript_biotype:protein_coding description:hypothetical protein	1
mtr-miR168a	KZN01084	4.5	-1	1	21	51	71	UUGCUUGGUGCUGGUCGGGAA	::::: :::.::::::: ::	UUCCCAACCGGCACCAAAGAA	Cleavage	cdna chromosome:ASM162521v1:3:11425685:11426212:1 gene:DCAR_009838 gene_biotype:protein_coding transcript_biotype:protein_coding description:hypothetical protein	1
mtr-miR168a	KZN08361	4.5	-1	1	21	51	71	UUGCUUGGUGCUGGUCGGGAA	::::: :::.::::::: ::	UUCCCAACCGGCACCAAAGAA	Cleavage	cdna chromosome:ASM162521v1:1:5655226:5655756:-1 gene:DCAR_000907 gene_biotype:protein_coding transcript_biotype:protein_coding description:hypothetical protein	1
mtr-miR168a	KZN08358	4.5	-1	1	21	51	71	UUGCUUGGUGCUGGUCGGGAA	::::: :::.::::::: ::	UUCCCAACCGGCACCAAAGAA	Cleavage	cdna chromosome:ASM162521v1:1:5598490:5598951:-1 gene:DCAR_000904 gene_biotype:protein_coding transcript_biotype:protein_coding description:hypothetical protein	1
mtr-miR171b	KZM88362	4.5	-1	1	21	394	414	UGAUUGAGCCGCGUCAAUAUC	:. .:: :.:: :::::::::	GGAGUUAAUGCUGCUCAAUCA	Translation	cdna chromosome:ASM162521v1:7:27208287:27209231:1 gene:DCAR_025437 gene_biotype:protein_coding transcript_biotype:protein_coding description:hypothetical protein	1
mtr-miR171f	KZM89192	4.5	-1	1	21	295	315	UUGAGCCGUGCCAAUAUCACG	: :::: ::::::::::	AGAAAGAUUGUCACGGCUCAA	Translation	cdna chromosome:ASM162521v1:7:34824771:34825857:1 gene:DCAR_026267 gene_biotype:protein_coding transcript_biotype:protein_coding description:hypothetical protein	1
mtr-miR2111a-3p	KZN08357	4.5	-1	1	21	70	90	AGCCUUGGAAUGCAGAUUAUC	: .: :::::: ::::::.:	AAAGACCUGCAUACCAAGGUU	Cleavage	cdna chromosome:ASM162521v1:1:5569869:5570411:-1 gene:DCAR_000903 gene_biotype:protein_coding transcript_biotype:protein_coding description:hypothetical protein	1
mtr-miR2111a-3p	KZN08367	4.5	-1	1	21	94	114	AGCCUUGGAAUGCAGAUUAUC	: .: :::::: ::::::.:	AAAGACCUGCAUACCAAGGUU	Cleavage	cdna chromosome:ASM162521v1:1:5699841:5700416:-1 gene:DCAR_000913 gene_biotype:protein_coding transcript_biotype:protein_coding description:hypothetical protein	1
mtr-miR2111a-3p	KZN08369	4.5	-1	1	21	70	90	AGCCUUGGAAUGCAGAUUAUC	: .: :::::: ::::::.:	AAAGACCUGCAUACCAAGGUU	Cleavage	cdna chromosome:ASM162521v1:1:5725446:5725997:1 gene:DCAR_000915 gene_biotype:protein_coding transcript_biotype:protein_coding description:hypothetical protein	1
mtr-miR2111d-3p	KZN05846	4.5	-1	1	21	907	927	AUCCUUAGAAUGCAGAUUAUC	:::: :::::. ::::.:	UCUAAUAAGCAUUUCAAGGGU	Cleavage	cdna chromosome:ASM162521v1:2:27715713:27717203:-1 gene:DCAR_006683 gene_biotype:protein_coding transcript_biotype:protein_coding description:hypothetical protein	1
mtr-miR2595	KZM87518	4.5	-1	1	21	787	807	UACAUUUUCUUCUUUAUGUCU	::::. ::.::.:.::: :	UUACAUGCAGGAGGAGAUGGA	Cleavage	cdna chromosome:ASM162521v1:7:17654510:17655547:-1 gene:DCAR_024652 gene_biotype:protein_coding transcript_biotype:protein_coding description:hypothetical protein	1
mtr-miR2614	KZM83458	4.5	-1	1	20	1087	1106	CGGUUCGACUCGUUAGGUUC	::. : :.::.::::.:.::	GAGGCAAGCGGGUCGGAUCG	Cleavage	cdna chromosome:ASM162521v1:9:32064195:32065310:1 gene:DCAR_031027 gene_biotype:protein_coding transcript_biotype:protein_coding description:hypothetical protein	1
mtr-miR2614	KZM83459	4.5	-1	1	20	1087	1106	CGGUUCGACUCGUUAGGUUC	::. : :.::.::::.:.::	GAGGCAAGCGGGUCGGAUCG	Cleavage	cdna chromosome:ASM162521v1:9:32104425:32105540:1 gene:DCAR_031028 gene_biotype:protein_coding transcript_biotype:protein_coding description:hypothetical protein	1
mtr-miR2616	KZN05846	4.5	-1	1	22	175	196	AUUGGGUUUGGUUCGGGCGGAU	: :: :: ::::::::.:::	ACCCCACCAAACCAAACUCAAA	Cleavage	cdna chromosome:ASM162521v1:2:27715713:27717203:-1 gene:DCAR_006683 gene_biotype:protein_coding transcript_biotype:protein_coding description:hypothetical protein	1
mtr-miR2620	KZM99649	4.5	-1	1	22	244	265	UUCUGAUAGACACCGGCUCUGC	:: ::::::: : .::::::..	GCUGAGCCGGCGAUUAUCAGGG	Translation	cdna chromosome:ASM162521v1:4:33747584:33748129:1 gene:DCAR_012989 gene_biotype:protein_coding transcript_biotype:protein_coding description:hypothetical protein	1
mtr-miR2620	KZN07558	4.5	-1	1	22	220	241	UUCUGAUAGACACCGGCUCUGC	:: ::::::: : .::::::..	GCUGAGCCGGCGAUUAUCAGGG	Translation	cdna chromosome:ASM162521v1:2:41813946:41814464:-1 gene:DCAR_008395 gene_biotype:protein_coding transcript_biotype:protein_coding description:hypothetical protein	1
mtr-miR2636	KZM93295	4.5	-1	1	21	572	592	UUUGGUUAGUGUGCUGAAUAU	:::::. .::::..::::	GCUUUCAGUCUACUAGUCAAA	Cleavage	cdna chromosome:ASM162521v1:5:4564486:4565652:1 gene:DCAR_016540 gene_biotype:protein_coding transcript_biotype:protein_coding description:hypothetical protein	1
mtr-miR2676a	KZN04402	4.5	-1	1	21	497	517	CAUUGUUUGGAUAAUAAUUUG	:::::::: :.::::: :	CUUAUUAUUAUGCGAACAAAG	Translation	cdna chromosome:ASM162521v1:2:10318482:10319684:1 gene:DCAR_005239 gene_biotype:protein_coding transcript_biotype:protein_coding description:hypothetical protein	1
mtr-miR2676b	KZN04402	4.5	-1	1	21	497	517	CAUUGUUUGGAUAAUAAUUUG	:::::::: :.::::: :	CUUAUUAUUAUGCGAACAAAG	Translation	cdna chromosome:ASM162521v1:2:10318482:10319684:1 gene:DCAR_005239 gene_biotype:protein_coding transcript_biotype:protein_coding description:hypothetical protein	1
mtr-miR2676c	KZN04402	4.5	-1	1	21	497	517	CAUUGUUUGGAUAAUAAUUUG	:::::::: :.::::: :	CUUAUUAUUAUGCGAACAAAG	Translation	cdna chromosome:ASM162521v1:2:10318482:10319684:1 gene:DCAR_005239 gene_biotype:protein_coding transcript_biotype:protein_coding description:hypothetical protein	1
mtr-miR2676d	KZN04402	4.5	-1	1	21	497	517	CAUUGUUUGGAUAAUAAUUUG	:::::::: :.::::: :	CUUAUUAUUAUGCGAACAAAG	Translation	cdna chromosome:ASM162521v1:2:10318482:10319684:1 gene:DCAR_005239 gene_biotype:protein_coding transcript_biotype:protein_coding description:hypothetical protein	1
mtr-miR2676e	KZN04402	4.5	-1	1	21	497	517	CAUUGUUUGGAUAAUAAUUUG	:::::::: :.::::: :	CUUAUUAUUAUGCGAACAAAG	Translation	cdna chromosome:ASM162521v1:2:10318482:10319684:1 gene:DCAR_005239 gene_biotype:protein_coding transcript_biotype:protein_coding description:hypothetical protein	1
mtr-miR2676f	KZN04402	4.5	-1	1	21	497	517	CAUUGUUUGGAUAAUAAUUUG	:::::::: :.::::: :	CUUAUUAUUAUGCGAACAAAG	Translation	cdna chromosome:ASM162521v1:2:10318482:10319684:1 gene:DCAR_005239 gene_biotype:protein_coding transcript_biotype:protein_coding description:hypothetical protein	1
mtr-miR2677	KZM97506	4.5	-1	1	22	933	954	UUUAUUGAUAUUGCUAAUAGAU	::::. .:::::.:.:.:	GGAUAUUGUUAAUAUUAGUGAU	Cleavage	cdna chromosome:ASM162521v1:4:15353219:15354259:1 gene:DCAR_015132 gene_biotype:protein_coding transcript_biotype:protein_coding description:hypothetical protein	1
mtr-miR397-5p	KZM88277	4.5	-1	1	21	531	551	UCAUUGAGUGCAGCGUUGAUG	:....:.::::: :::::.	UUUUGGUGUUGCACACAAUGG	Cleavage	cdna chromosome:ASM162521v1:7:26423800:26425071:1 gene:DCAR_025352 gene_biotype:protein_coding transcript_biotype:protein_coding description:hypothetical protein	1
mtr-miR5208d	KZM83458	4.5	-1	1	24	880	903	CAUAUUAGUCAUAUUUGUAGGCAU	::: :.:: :::::::::	AAUAAUACUAGUAGUACUAAUAUG	Translation	cdna chromosome:ASM162521v1:9:32064195:32065310:1 gene:DCAR_031027 gene_biotype:protein_coding transcript_biotype:protein_coding description:hypothetical protein	1
mtr-miR5208d	KZM83459	4.5	-1	1	24	880	903	CAUAUUAGUCAUAUUUGUAGGCAU	::: :.:: :::::::::	AAUAAUACUAGUAGUACUAAUAUG	Translation	cdna chromosome:ASM162521v1:9:32104425:32105540:1 gene:DCAR_031028 gene_biotype:protein_coding transcript_biotype:protein_coding description:hypothetical protein	1
mtr-miR5211	KZN00654	4.5	-1	1	22	598	619	UCGCAGGAGUGAUGGGACCGGC	:. : ::: ::.:. :::::::	GUGGCUCCGAUUAUGCCUGCGA	Cleavage	cdna chromosome:ASM162521v1:3:7270877:7271815:1 gene:DCAR_009408 gene_biotype:protein_coding transcript_biotype:protein_coding description:Transcription factor TCP19 [Source:Projected from Arabidopsis thaliana (AT5G51910) UniProtKB/Swiss-Prot;Acc:Q9LT89]	1
mtr-miR5223	KZN04402	4.5	-1	1	22	361	382	CGUGGAAUUUACUUGAAGAUGC	:: ::: :.:::::.:::	AACACUGCAAUUGAAUUCUACG	Cleavage	cdna chromosome:ASM162521v1:2:10318482:10319684:1 gene:DCAR_005239 gene_biotype:protein_coding transcript_biotype:protein_coding description:hypothetical protein	1
mtr-miR5242	KZM89456	4.5	-1	1	21	605	625	UUGUAGAAACAAGCGAUGUCA	.:::: : :: ::::::::	GCGCAUCUCAUGCUUCUACAA	Cleavage	cdna chromosome:ASM162521v1:6:884976:885983:1 gene:DCAR_023181 gene_biotype:protein_coding transcript_biotype:protein_coding description:hypothetical protein	1
mtr-miR5249	KZM97506	4.5	-1	1	21	365	385	ACUUAGGGGGCAGUUUUGUAG	:..:..:::.:::.:.::	GAAUGAGGCUGUCCCUUGAGG	Cleavage	cdna chromosome:ASM162521v1:4:15353219:15354259:1 gene:DCAR_015132 gene_biotype:protein_coding transcript_biotype:protein_coding description:hypothetical protein	1
mtr-miR5258	KZN02590	4.5	-1	1	21	149	169	UCAAGUGACAAGGAAGAUCUU	::.:::::: :: :::::	UCAAUUUUCCUUCUCCCUUGA	Cleavage	cdna chromosome:ASM162521v1:3:34860550:34861629:-1 gene:DCAR_011344 gene_biotype:protein_coding transcript_biotype:protein_coding description:hypothetical protein	1
mtr-miR5261	KZN04402	4.5	-1	1	21	1068	1088	UCAUUGUAGAUGGCUUUGGCU	: ::..: . .::::::::::	AACCGGAUUAGUCUACAAUGA	Cleavage	cdna chromosome:ASM162521v1:2:10318482:10319684:1 gene:DCAR_005239 gene_biotype:protein_coding transcript_biotype:protein_coding description:hypothetical protein	1
mtr-miR530	KZM88277	4.5	-1	1	21	1048	1068	UGCAUUUGCACCUGCACUUUC	::.: : :: :::::::::.	CAAGGCGGAGAUGCAAAUGCG	Translation	cdna chromosome:ASM162521v1:7:26423800:26425071:1 gene:DCAR_025352 gene_biotype:protein_coding transcript_biotype:protein_coding description:hypothetical protein	1
mtr-miR5563-3p	KZN07554	4.5	-1	1	21	375	395	ACUGAGUUGCCUAAUGUCGUU	.:: ::::.:::.. ::.::	UGCGCCAUUGGGCGGAUCGGU	Cleavage	cdna chromosome:ASM162521v1:2:41795789:41796337:-1 gene:DCAR_008391 gene_biotype:protein_coding transcript_biotype:protein_coding description:hypothetical protein	1
mtr-miR5749	KZM86556	4.5	-1	1	22	476	497	UUCGGGUUGAUAAUAUUUUCUU	::..:::::::...::. ::	GUGAGGAUAUUAUUGGCCUAAA	Cleavage	cdna chromosome:ASM162521v1:7:4169388:4170398:1 gene:DCAR_023690 gene_biotype:protein_coding transcript_biotype:protein_coding description:hypothetical protein	1
mtr-miR7696c-5p	KZN01014	4.5	-1	1	21	414	434	AAGUUCUCAUAAUUCAAAAAG	: :::::::: ::::::	AGGUAUGAAUUAUCAGAACUA	Cleavage	cdna chromosome:ASM162521v1:3:10809560:10810471:-1 gene:DCAR_009768 gene_biotype:protein_coding transcript_biotype:protein_coding description:hypothetical protein	1
mtr-miR7696d-5p	KZN01014	4.5	-1	1	21	414	434	AAGUUCUCAUAAUUCAAAACG	: : :::::::: ::::::	AGGUAUGAAUUAUCAGAACUA	Cleavage	cdna chromosome:ASM162521v1:3:10809560:10810471:-1 gene:DCAR_009768 gene_biotype:protein_coding transcript_biotype:protein_coding description:hypothetical protein	1
mtr-miR7697-5p	KZM88277	4.5	-1	1	21	584	604	UCCGAGAUAUUUGAUCGGAGG	:.:::::.::.:: :::.	UGCCUGAUCAGAUGUCCCGGG	Cleavage	cdna chromosome:ASM162521v1:7:26423800:26425071:1 gene:DCAR_025352 gene_biotype:protein_coding transcript_biotype:protein_coding description:hypothetical protein	1
nta-miR159	KZN01014	4.5	-1	1	21	697	717	UUUGGAUUGAAGGGAGCUCUA	.:. ::::::::.::::.	AGGGAAUCCCUUCAGUCCAGU	Cleavage	cdna chromosome:ASM162521v1:3:10809560:10810471:-1 gene:DCAR_009768 gene_biotype:protein_coding transcript_biotype:protein_coding description:hypothetical protein	1
nta-miR6144	KZN07043	4.5	-1	1	21	86	106	UGGCAACUUCUUCAUCAUGCC	: :::::.:.:: :::::	AUGAAGAUGAGGGAGAUGCCA	Cleavage	cdna chromosome:ASM162521v1:2:37892047:37893396:1 gene:DCAR_007880 gene_biotype:protein_coding transcript_biotype:protein_coding description:hypothetical protein	1
nta-miR6148b	KZM85865	4.5	-1	1	21	799	819	UGUGUUAAUCGUUUGUUCUCA	::::. .:.:: ::::::.	CAAGAAUCGAUGAGUAACACG	Cleavage	cdna chromosome:ASM162521v1:8:29432984:29434096:1 gene:DCAR_026713 gene_biotype:protein_coding transcript_biotype:protein_coding description:hypothetical protein	1
nta-miR6151f	KZM88362	4.5	-1	1	22	663	684	UGAGUGUGAGGCAUUGGAUUGA	::: ::: :.:::.:.:.:	UAUAUCAAAUCCUUCAUAUUUA	Cleavage	cdna chromosome:ASM162521v1:7:27208287:27209231:1 gene:DCAR_025437 gene_biotype:protein_coding transcript_biotype:protein_coding description:hypothetical protein	1
[truncated: 1,926 more rows]
